# Supplementary material for: Spaceflight Induces Strength Decline in Caenorhabditis elegans
Source: Cells. 2023 Oct 17;12(20):2470. doi: 10.3390/cells12202470 (PMC10605753; doi:10.3390/cells12202470)
Supplement: Supplementary file 1 [file cells-12-02470-s001.zip]

Archive with 1 entries (1 files):
- Table S1. RNA-Seq_analysis_data.xlsx
