# Supplementary material for: Spaceflight Induces Strength Decline in Caenorhabditis elegans
Source: Cells. 2023 Oct 17;12(20):2470. doi: 10.3390/cells12202470 (PMC10605753; doi:10.3390/cells12202470)
Supplement: Supplementary file 1 [file cells-12-02470-s001.zip › Table S1. RNA-Seq_analysis_data.xlsx]

## Sheet: Raw DEG Results
Gene information			Environment within strain								Strain within environment
			wt flight vs. wt ground				dys-1 flight vs. dys-1 ground				dys-1 ground vs. wt ground				dys-1 flight vs. wt flight
Ensembl ID	Symbol		Log2FC	P.Val	Adj.P.Val		Log2FC	P.Val	Adj.P.Val		Log2FC	P.Val	Adj.P.Val		Log2FC	P.Val	Adj.P.Val
WBGene00000001	aap-1		-0.103269	0.264708	0.471379		-0.0479768	0.628391	0.762896		-0.00470635	0.764214	0.934054		0.0137166	0.740346	0.946361
WBGene00000002	aat-1		0.411985	0.0013951	0.0101136		0.564039	7.50168e-05	0.000629928		0.0268679	0.366896	0.753901		0.0866961	0.0971337	0.517309
WBGene00000003	aat-2		0.131529	0.223629	0.424966		0.039317	0.737603	0.839858		0.130657	0.0532014	0.30491		0.0479507	0.29565	0.75534
WBGene00000004	aat-3		-0.242958	0.0375332	0.129301		-0.437852	0.00178103	0.00932589		0.268023	0.0111844	0.116514		0.074217	0.137817	0.586419
WBGene00000005	aat-4		0.60703	0.000111465	0.00124922		0.282788	0.0313786	0.093018		0.0330556	0.3408	0.731245		-0.03392	0.440368	0.84097
WBGene00000006	aat-5		-0.623985	5.23585e-06	9.06135e-05		-0.420331	0.000790864	0.00469685		-0.00241429	0.902904	0.973819		0.0497729	0.281316	0.745225
WBGene00000007	aat-6		0.801357	6.47984e-08	1.9284e-06		0.642696	5.14991e-06	6.11172e-05		0.0694053	0.123478	0.473068		0.0297753	0.495673	0.863096
WBGene00000009	aat-8		0.158857	0.185127	0.376942		0.287137	0.0495285	0.131732		-0.0128312	0.70603	0.917034		0.0107606	0.79364	0.96065
WBGene00000010	aat-9		-0.0452499	0.682198	0.823747		-0.0884761	0.487147	0.650032		0.00222003	0.939469	0.983305		-0.00869958	0.834081	0.967983
WBGene00000012	abf-1		0.129301	0.320918	0.52973		0.168917	0.274636	0.445815		0.100352	0.150943	0.518365		0.0747609	0.127175	0.570526
WBGene00000013	abf-2		-0.150429	0.251593	0.455496		0.131465	0.374292	0.548628		0.0358773	0.463366	0.817908		0.293456	0.00597768	0.12754
WBGene00000016	abf-5		0.180168	0.154377	0.335192		0.501821	0.00599178	0.0250204		-0.0521424	0.287179	0.687873		0.0107293	0.789921	0.959882
WBGene00000017	abf-6		0.377851	0.0103906	0.0496555		1.06503	3.1385e-07	5.03065e-06		-0.51802	0.00127093	0.0247023		-0.0279688	0.509157	0.869484
WBGene00000018	abl-1		0.00740898	0.942126	0.972208		-0.140142	0.224437	0.389973		0.012555	0.593394	0.877836		-0.0331994	0.451431	0.845491
WBGene00000019	abt-1		-0.152815	0.2492	0.453437		-0.681602	0.00355757	0.0163275		0.160647	0.0656137	0.342666		0.00175781	0.962524	0.991257
WBGene00000020	abt-2		0.00583112	0.958411	0.979681		-0.028026	0.828439	0.899931		-0.00342304	0.914181	0.976408		-0.0155795	0.706609	0.940043
WBGene00000022	abt-4		0.116547	0.307233	0.516716		-0.188841	0.156371	0.305388		0.163831	0.0453482	0.276287		-0.0183358	0.661673	0.926427
WBGene00000031	abu-8		-1.5463	1.76282e-08	6.0044e-07		-0.680859	0.00262125	0.0127639		0.00877863	0.836035	0.955782		0.324775	0.00448195	0.10702
WBGene00000033	abu-10		-0.532539	0.0201956	0.081634		-0.161277	0.354936	0.529812		0.00843279	0.874175	0.965923		0.0685971	0.119301	0.559733
WBGene00000034	abu-11		-1.34263	4.04849e-07	9.7339e-06		-1.56952	6.24275e-09	1.49321e-07		0.109128	0.12029	0.468547		0.0321234	0.42999	0.836962
WBGene00000035	ace-1		0.417127	0.00252835	0.0162971		0.359091	0.00922868	0.0355857		0.00539096	0.838117	0.956619		-0.00903157	0.830022	0.967296
WBGene00000036	ace-2		0.0340623	0.759628	0.871074		-0.0915776	0.478758	0.643017		0.0250857	0.478008	0.82594		-0.0126484	0.760247	0.951136
WBGene00000037	ace-3		-0.676408	0.000113077	0.00126525		-1.05177	7.9705e-08	1.50089e-06		-0.0112817	0.703726	0.916962		-0.109002	0.0566823	0.419266
WBGene00000038	ace-4		0.0747588	0.521626	0.706428		0.0125903	0.92552	0.956999		-0.00721308	0.843385	0.958029		-0.0309552	0.459503	0.848179
WBGene00000039	acn-1		0.61866	0.00244256	0.0158544		0.336032	0.0464765	0.125487		0.121887	0.100185	0.428058		0.0242443	0.547827	0.886124
WBGene00000040	aco-1		0.128521	0.181924	0.372815		-0.00222505	0.98274	0.989725		0.0695879	0.0946697	0.416205		0.0131345	0.753568	0.949423
WBGene00000041	aco-2		0.228869	0.0130002	0.0590017		0.224874	0.0206422	0.0671198		-0.0417531	0.146524	0.511235		-0.0814775	0.105102	0.533872
WBGene00000042	acr-2		0.0436779	0.714922	0.846279		0.177093	0.253954	0.425205		-0.141409	0.0838375	0.391639		-0.0390533	0.347714	0.790473
WBGene00000043	acr-3		0.0179457	0.882946	0.939447		0.16746	0.297324	0.47007		-0.0358129	0.497681	0.83437		0.00817391	0.825102	0.966267
WBGene00000044	acr-5		-0.0123096	0.916309	0.956648		0.0480022	0.732495	0.836923		-0.0575789	0.281973	0.685087		-0.0249665	0.534438	0.881746
WBGene00000046	acr-7		0.337954	0.0194553	0.0795439		0.785997	9.60172e-05	0.00077941		-0.0287714	0.469929	0.821188		0.0369875	0.393413	0.819533
WBGene00000047	acr-8		-0.200512	0.1273	0.295342		-0.153515	0.284265	0.456591		-0.0242684	0.554147	0.859869		-0.00521529	0.894732	0.979525
WBGene00000048	acr-9		0.248166	0.0892228	0.234835		-0.0224079	0.875499	0.927914		-0.00518424	0.905693	0.974408		-0.118318	0.0501964	0.396336
WBGene00000050	acr-11		0.253504	0.0430066	0.142572		0.570205	0.000666049	0.00406861		-0.0452253	0.279612	0.682791		0.0130171	0.755948	0.949758
WBGene00000051	acr-12		0.400387	0.0102526	0.0491615		1.09169	4.14746e-07	6.43991e-06		0.00981606	0.780899	0.939001		0.261724	0.00579065	0.124958
WBGene00000054	acr-15		0.343569	0.0107319	0.0509558		0.432564	0.00397371	0.0178483		0.00640755	0.824576	0.95223		0.0232825	0.585236	0.897284
WBGene00000055	acr-16		0.0197579	0.86187	0.928265		0.227801	0.113721	0.242168		-0.0340288	0.41006	0.78481		0.0243543	0.558089	0.889894
WBGene00000056	acr-17		-0.142739	0.295772	0.504399		0.48182	0.0313274	0.0929059		-0.763375	0.000775459	0.0168384		-0.00601697	0.867879	0.972927
WBGene00000057	acr-18		0.227036	0.081386	0.221118		0.20296	0.155637	0.304546		-0.0361996	0.395017	0.773724		-0.0528674	0.244414	0.71059
WBGene00000058	acr-19		1.01573	2.52573e-07	6.50001e-06		1.06472	1.15547e-07	2.0666e-06		-0.0222878	0.529871	0.84789		-0.0202605	0.630008	0.912933
WBGene00000059	acr-20		0.0630929	0.5864	0.756728		0.213776	0.145847	0.289259		-0.0877481	0.151115	0.518786		-0.0208875	0.609177	0.905619
WBGene00000060	acr-21		0.0307569	0.79115	0.888777		0.100114	0.478717	0.643017		-0.127761	0.0903317	0.406785		-0.0557263	0.219325	0.68432
WBGene00000061	lgc-11		-0.041975	0.726079	0.853602		0.155281	0.304972	0.477979		-0.0353195	0.470831	0.822002		0.0260124	0.512225	0.87074
WBGene00000062	acr-23		0.098506	0.431647	0.633031		0.252035	0.126704	0.261364		0.0177618	0.701833	0.916449		0.048029	0.265572	0.72935
WBGene00000063	act-1		-0.109803	0.238757	0.442106		-0.178739	0.0783559	0.185441		0.00612962	0.706397	0.917034		-0.00847124	0.837098	0.967983
WBGene00000064	act-2		-0.0284909	0.758265	0.870427		0.0846897	0.399354	0.572383		-0.00584243	0.720999	0.922833		0.0345342	0.427562	0.834733
WBGene00000065	act-3		-0.266748	0.00679813	0.0356639		-0.198743	0.0512247	0.135054		0.0120108	0.507126	0.837411		0.0691443	0.155615	0.609692
WBGene00000066	act-4		-0.132545	0.197147	0.392853		-0.0625218	0.574088	0.721609		0.0285868	0.314583	0.710625		0.0921215	0.0830598	0.488663
WBGene00000067	act-5		0.368955	0.000666539	0.00550707		-0.077536	0.453032	0.622237		0.518454	1.50514e-05	0.000733926		0.00724495	0.861695	0.971906
WBGene00000068	acy-1		-0.0500076	0.633576	0.791167		-0.116585	0.326354	0.500921		-0.0113087	0.651096	0.90071		-0.043156	0.339752	0.786015
WBGene00000069	acy-2		0.105197	0.353147	0.562493		-0.0483055	0.707165	0.819627		-0.0413983	0.309166	0.707939		-0.157539	0.0216092	0.263192
WBGene00000070	acy-3		0.0562227	0.598682	0.765399		-0.146347	0.232387	0.399442		0.0338398	0.320553	0.715504		-0.0318229	0.466841	0.851917
WBGene00000071	acy-4		0.168762	0.131795	0.302108		-0.0632738	0.599375	0.741522		0.0281582	0.380202	0.762527		-0.0537852	0.248316	0.713562
WBGene00000072	add-1		0.0013773	0.989593	0.994891		-0.0954162	0.42487	0.596466		0.0320809	0.328343	0.722134		0.00686313	0.870522	0.973786
WBGene00000073	add-2		0.248401	0.0329821	0.118407		0.101598	0.394286	0.568226		0.0136878	0.603014	0.880201		-0.0336281	0.444977	0.843332
WBGene00000074	adm-2		0.0342316	0.71515	0.846289		-0.178342	0.0838945	0.19467		0.167407	0.0202557	0.169677		0.00921388	0.824314	0.96616
WBGene00000075	adm-4		-0.123119	0.250436	0.454646		-0.315641	0.0138922	0.0489628		0.0371478	0.273199	0.676804		-0.00923182	0.826968	0.966419
WBGene00000079	adr-1		-0.0421941	0.682149	0.823747		-0.176512	0.134109	0.272418		-0.00375491	0.865559	0.964376		-0.0599917	0.208711	0.674213
WBGene00000080	adr-2		-0.149277	0.0952317	0.245081		-0.254643	0.00903896	0.0350487		-0.0164036	0.367609	0.754168		-0.0972927	0.0657752	0.444136
WBGene00000081	ads-1		0.405683	2.68805e-06	5.09629e-05		0.199168	0.0180093	0.0600036		-0.0141051	0.335414	0.727411		-0.214674	0.00100117	0.0396388
WBGene00000082	adt-1		-0.127497	0.276977	0.483441		-0.793499	6.27477e-05	0.000540275		0.0748607	0.164275	0.539703		-0.07705	0.124774	0.566462
WBGene00000083	adt-2		0.420001	0.000769086	0.00618518		0.201866	0.0822056	0.191833		0.0085322	0.697896	0.914764		-0.0590772	0.214512	0.679052
WBGene00000084	aex-1		0.501111	0.00021244	0.00212854		0.349607	0.00583256	0.0244584		0.0104608	0.659622	0.903431		-0.0219185	0.61039	0.90653
WBGene00000085	aex-2		-0.419588	0.00786176	0.0399428		-0.130272	0.32897	0.503859		0.0352692	0.377328	0.76007		0.210981	0.0108637	0.178666
WBGene00000086	aex-3		0.00195879	0.98564	0.993087		-0.134388	0.290151	0.462465		-0.00243188	0.930389	0.981855		-0.0537915	0.245544	0.711938
WBGene00000088	aex-5		0.146707	0.149845	0.328351		0.0983574	0.372726	0.547256		-0.0214901	0.391733	0.771639		-0.068775	0.16141	0.614887
WBGene00000089	aex-6		-0.161816	0.139127	0.31316		-0.323304	0.0133715	0.0474766		-0.0215864	0.446694	0.808085		-0.0940088	0.0799418	0.479853
WBGene00000090	age-1		-0.0760131	0.492569	0.684113		-0.128411	0.314568	0.487842		0.0595108	0.197011	0.589676		0.0432335	0.333485	0.781007
WBGene00000092	ags-3		-0.46701	0.000267049	0.00256296		-0.340378	0.0052635	0.0224722		0.0667962	0.123051	0.47228		0.156835	0.0164045	0.225938
WBGene00000093	agt-1		-0.267223	0.0137216	0.0614137		-0.169672	0.128371	0.263784		-0.00865274	0.671508	0.906741		0.0223973	0.602289	0.901996
WBGene00000094	agt-2		-0.140498	0.187443	0.379983		-0.145105	0.216655	0.380639		0.0166791	0.515926	0.841137		0.0320727	0.46544	0.851423
WBGene00000095	aha-1		-0.141357	0.195423	0.390747		-0.326791	0.013089	0.0467844		0.0108645	0.67157	0.906741		-0.0335635	0.445341	0.843332
WBGene00000096	ahr-1		-0.32185	0.0528435	0.164767		-0.253085	0.134764	0.273332		0.019375	0.681619	0.909598		0.0339561	0.396589	0.820634
WBGene00000097	aip-1		-0.321693	0.0192144	0.0788663		-0.510355	0.00217794	0.0110141		0.262734	0.016559	0.148455		0.0877379	0.0947023	0.513478
WBGene00000098	air-1		-0.306157	0.00730066	0.0377024		-0.315392	0.00915609	0.0353745		-0.00171277	0.93367	0.982301		-0.000294003	0.994428	0.998731
WBGene00000099	air-2		-0.233041	0.0357576	0.12517		-0.223553	0.0611356	0.154895		-0.0211438	0.429236	0.798113		-0.0242965	0.573926	0.893818
WBGene00000100	ajm-1		-0.232018	0.0185713	0.0771788		-0.419921	0.000176712	0.00132224		0.0333989	0.218659	0.615489		-0.00688793	0.867829	0.972927
WBGene00000101	aka-1		-0.184744	0.116833	0.279329		-0.293742	0.034478	0.0996549		-0.00609966	0.832796	0.95504		-0.0328765	0.448884	0.844216
WBGene00000102	akt-1		-0.184492	0.0646072	0.189339		-0.254567	0.020508	0.0667445		-0.0616213	0.116996	0.462033		-0.116035	0.0418711	0.366656
WBGene00000103	akt-2		-0.0812431	0.440612	0.641045		-0.0140471	0.90421	0.94499		-0.0195976	0.474379	0.824204		-0.00265742	0.94968	0.988784
WBGene00000105	alg-1		0.0508213	0.654071	0.805923		-0.0758204	0.565111	0.714044		0.0375528	0.363431	0.751578		-0.00467539	0.908634	0.98138
WBGene00000106	alg-2		-0.127543	0.232264	0.434132		-0.315701	0.0132033	0.0470035		0.0765579	0.115676	0.460305		0.0121933	0.773579	0.957055
WBGene00000107	alh-1		-0.170106	0.0543433	0.168123		-0.172099	0.0662688	0.164174		0.00421758	0.753917	0.930568		0.0161797	0.688751	0.935422
WBGene00000109	alh-3		-0.106841	0.268746	0.475877		-0.224733	0.0366096	0.104662		0.0232662	0.32946	0.72239		-0.000418102	0.991981	0.998158
WBGene00000110	alh-4		0.371473	0.000433135	0.00387417		0.42806	0.00012016	0.000950947		0.00441627	0.785671	0.939796		0.0254628	0.549404	0.886977
WBGene00000111	alh-5		0.643961	0.000262818	0.00253111		0.984419	1.41434e-06	1.96355e-05		-0.643874	0.000205321	0.00589533		-0.194726	0.0119079	0.188909
WBGene00000112	alh-6		-0.0257476	0.806787	0.898607		-0.111631	0.350759	0.525212		-0.00964078	0.702088	0.916466		-0.0492481	0.284413	0.746598
WBGene00000113	alh-7		0.145203	0.185157	0.376942		0.0245432	0.836507	0.904772		-0.00457179	0.853588	0.960465		-0.0625321	0.192857	0.65481
WBGene00000114	alh-8		-0.207939	0.0497273	0.157884		0.0801604	0.470338	0.636568		-0.00358245	0.859458	0.962221		0.169078	0.012174	0.190951
WBGene00000115	alh-9		0.0304677	0.734933	0.857617		0.0063934	0.947329	0.969345		-0.00497721	0.740076	0.92778		-0.0253442	0.546508	0.88596
WBGene00000116	alh-10		0.572463	0.00108608	0.00826121		0.398253	0.0119892	0.043662		0.061294	0.216041	0.612074		0.0198448	0.633295	0.914475
WBGene00000117	alh-11		0.373933	0.000119946	0.00133351		0.389552	0.000103262	0.000831899		0.00202746	0.880466	0.967948		0.00748902	0.851584	0.970147
WBGene00000118	alh-12		0.0202802	0.847721	0.920373		0.0476149	0.687142	0.806249		0.0583752	0.172568	0.554246		0.0799521	0.117332	0.556316
WBGene00000120	aly-1		0.0584394	0.601618	0.767669		0.104739	0.419099	0.590931		0.0221736	0.519616	0.843329		0.0409315	0.353457	0.792897
WBGene00000121	aly-2		-0.272236	0.0173374	0.0735463		-0.31954	0.0106356	0.0397107		-0.0192914	0.462597	0.817487		-0.0409174	0.363123	0.800242
WBGene00000122	aly-3		-0.108528	0.227527	0.429028		-0.0589098	0.538572	0.691275		-0.005184	0.724045	0.923947		0.00969731	0.811264	0.964194
WBGene00000123	ama-1		0.0286878	0.800792	0.895302		0.0409281	0.757355	0.853329		-0.000480429	0.988757	0.996624		0.00171956	0.96607	0.992575
WBGene00000134	amt-2		0.0513569	0.649357	0.802752		0.298616	0.0453116	0.122982		-0.11812	0.0882501	0.401575		-0.00596935	0.883937	0.975776
WBGene00000135	amt-3		0.112949	0.335643	0.544604		0.0562286	0.672632	0.796699		-0.0559766	0.249272	0.651572		-0.0886649	0.0925272	0.509046
WBGene00000136	amt-4		0.337074	0.00377911	0.0223959		0.197435	0.0877126	0.200616		-0.360837	0.00248556	0.0406226		-0.544185	2.59743e-05	0.00243895
WBGene00000137	amx-1		0.014155	0.886253	0.941689		0.0212398	0.844379	0.909036		0.0256161	0.330253	0.72341		0.0465348	0.308571	0.765624
WBGene00000138	amx-2		0.046911	0.648344	0.80189		0.216366	0.0687226	0.168526		-0.00909929	0.692497	0.912854		0.0439165	0.333262	0.781002
WBGene00000139	amx-3		0.0717655	0.529961	0.712063		0.0299548	0.819048	0.894203		-0.00534555	0.871349	0.965375		-0.023197	0.577765	0.894589
WBGene00000140	anc-1		-0.0137211	0.906295	0.951575		-0.113493	0.423802	0.595388		0.0332298	0.460924	0.81567		0.00216098	0.95601	0.989843
WBGene00000142	aos-1		-0.171296	0.0705848	0.201008		-0.207428	0.0424435	0.117038		0.000228355	0.988171	0.996624		-0.00850957	0.836455	0.967983
WBGene00000143	apc-2		-0.0683874	0.491621	0.683274		-0.157538	0.156187	0.30533		-0.0253031	0.336406	0.727984		-0.0885766	0.0913376	0.507783
WBGene00000144	apc-10		-0.217088	0.0675035	0.19499		-0.23343	0.0760993	0.18171		-0.0431998	0.268914	0.672987		-0.0476582	0.294462	0.754449
WBGene00000145	apc-11		-0.27192	0.0139835	0.0623847		-0.242859	0.037118	0.10569		-0.00649171	0.754562	0.930944		0.00246216	0.953359	0.988921
WBGene00000146	ape-1		-0.126534	0.150366	0.329078		-0.0194868	0.833969	0.903255		-0.052417	0.105964	0.440628		-0.015595	0.699949	0.93886
WBGene00000147	aph-1		-0.185284	0.0659956	0.192088		-0.233449	0.0337625	0.0982406		0.0384651	0.208361	0.603626		0.043892	0.331931	0.780703
WBGene00000148	aph-2		-0.0950089	0.346137	0.555521		-0.152344	0.173271	0.326768		0.0147756	0.515632	0.841137		0.00968048	0.818652	0.965996
WBGene00000149	apl-1		0.0472102	0.608207	0.772533		0.0802463	0.420642	0.592446		-0.000585214	0.969555	0.99247		0.0104929	0.799141	0.962122
WBGene00000150	apm-1		0.0303851	0.763762	0.873078		0.00425903	0.969538	0.982619		0.130383	0.0454747	0.276578		0.0923398	0.0827019	0.487822
WBGene00000151	apn-1		-0.144224	0.185707	0.377747		-0.110064	0.35769	0.532254		-0.0328177	0.319407	0.714783		-0.025522	0.554766	0.88842
WBGene00000155	app-1		-0.0729114	0.479506	0.673427		-0.0974879	0.395495	0.568951		-0.0172152	0.496036	0.834314		-0.036604	0.410479	0.826849
WBGene00000156	apr-1		-0.174437	0.138516	0.312188		-0.100799	0.429971	0.601332		-0.0325537	0.376499	0.759711		-0.00796888	0.847772	0.969473
WBGene00000157	aps-2		0.00490326	0.961327	0.979943		0.032904	0.768942	0.860801		0.00515235	0.807295	0.94659		0.0209504	0.625546	0.911898
WBGene00000158	apg-1		-0.111315	0.296917	0.505792		-0.207362	0.0898631	0.204076		0.00763134	0.752873	0.930568		-0.0143649	0.73516	0.946361
WBGene00000159	aps-1		-0.124233	0.214493	0.414635		0.00311373	0.97694	0.986165		-0.00141011	0.940034	0.983561		0.0561877	0.232794	0.698884
WBGene00000160	apb-1		-0.026652	0.798813	0.894097		-0.0980358	0.406537	0.579385		-0.00915977	0.708451	0.91745		-0.0428527	0.342834	0.78841
WBGene00000161	apa-2		0.00543578	0.959281	0.979681		-0.230185	0.0702997	0.171548		0.0795901	0.12083	0.469443		-0.0131304	0.756031	0.949758
WBGene00000162	apd-3		-0.0140356	0.898936	0.948991		-0.153411	0.242009	0.4114		-0.0111522	0.71899	0.921498		-0.0681567	0.160927	0.613698
WBGene00000163	apb-3		0.00489437	0.959911	0.979793		-0.0599323	0.575103	0.722296		0.000692294	0.969753	0.99247		-0.0246382	0.566892	0.892557
WBGene00000164	apm-3		0.024096	0.816535	0.904535		-0.00928651	0.936001	0.96374		0.0233522	0.410337	0.78481		0.0218419	0.611382	0.906677
WBGene00000165	aps-3		-0.0342105	0.749134	0.865252		-0.0493048	0.683289	0.803471		0.0100345	0.707135	0.917222		0.0121172	0.773935	0.957055
WBGene00000166	apt-9		-0.136641	0.240068	0.44369		-0.0329219	0.797754	0.880641		-0.0408594	0.315596	0.711664		-0.00327967	0.936328	0.986398
WBGene00000168	apx-1		-0.0481339	0.677954	0.821374		-0.256301	0.0910767	0.206173		-0.000648145	0.985915	0.996395		-0.0599937	0.196389	0.65797
WBGene00000169	aqp-1		-0.00532138	0.961587	0.980064		-0.227571	0.0944331	0.211462		0.0430867	0.29365	0.693786		-0.0243624	0.565121	0.89228
WBGene00000170	aqp-2		-0.423669	0.00281391	0.0177427		-0.359837	0.0106304	0.0397107		0.21465	0.0230399	0.183374		0.222451	0.00685299	0.13802
WBGene00000172	aqp-4		-0.284192	0.0155858	0.0680465		-0.557809	0.000108398	0.000870254		0.161626	0.0340129	0.23363		0.0287347	0.509604	0.869589
WBGene00000174	aqp-6		0.0271868	0.811195	0.901277		0.147437	0.283887	0.456142		-0.0135453	0.705233	0.917034		0.0187336	0.648232	0.921393
WBGene00000175	aqp-7		-0.11077	0.280088	0.4874		0.0606949	0.587343	0.732083		0.0265057	0.341178	0.731245		0.179263	0.0100653	0.171293
WBGene00000176	aqp-8		-0.295351	0.00458895	0.0261149		-0.569933	2.94214e-06	3.70017e-05		0.492203	3.90053e-05	0.00159899		0.137371	0.0232177	0.270771
WBGene00000177	aqp-9		0.0289419	0.786793	0.886641		-0.0485852	0.687665	0.806412		0.0125802	0.644336	0.898488		-0.0089061	0.832244	0.967678
WBGene00000178	aqp-10		0.0200967	0.845186	0.918769		-0.118969	0.304554	0.477722		0.193958	0.0224893	0.181284		0.0486914	0.290177	0.749969
WBGene00000179	aqp-11		0.30624	0.00346418	0.0209585		0.261288	0.0155461	0.0534518		0.0107128	0.573271	0.869676		0.00238664	0.95414	0.988929
WBGene00000180	arc-1		0.260576	0.0209433	0.0840199		0.638137	0.00194742	0.0100086		-4.27975	1.08212e-76	1.50382e-72		-3.83158	6.64282e-78	9.23153e-74
WBGene00000181	ard-1		0.195452	0.0680169	0.195943		0.224891	0.0556604	0.143909		0.00177483	0.932893	0.982214		0.0073066	0.862592	0.972087
WBGene00000182	arf-1		-0.0751966	0.445723	0.645162		-0.14573	0.181772	0.337922		0.0649114	0.116352	0.461436		0.0453555	0.318825	0.772978
WBGene00000183	arf-5		-0.138938	0.122149	0.287659		-0.0654028	0.491497	0.653682		0.00473115	0.7417	0.927782		0.0543947	0.23517	0.701409
WBGene00000184	arf-6		-0.0289299	0.779632	0.88268		-0.021579	0.85165	0.912871		-0.0458998	0.212751	0.609735		-0.0538318	0.249675	0.714374
WBGene00000186	ark-1		-0.0807194	0.453526	0.652313		-0.0988951	0.415084	0.587355		-0.0031161	0.902025	0.973571		-0.00792458	0.850574	0.970147
WBGene00000187	arl-1		-0.140411	0.202452	0.398792		-0.0798484	0.508193	0.668151		-0.00840267	0.745696	0.929161		0.0121723	0.773173	0.957055
WBGene00000188	arl-3		-1.79282	4.08579e-27	1.89267e-24		-1.22007	2.02519e-13	1.17267e-11		-0.365969	0.00256127	0.0414848		0.0235754	0.582592	0.896797
WBGene00000189	arl-5		-0.183196	0.0769689	0.212641		-0.150546	0.175857	0.33036		0.00510135	0.796274	0.94364		0.0291741	0.503476	0.867544
WBGene00000190	warf-1		0.928574	1.65519e-05	0.000246539		0.518176	0.00328475	0.0153233		1.01838	7.49555e-07	5.9185e-05		0.564827	0.000361318	0.0195501
WBGene00000191			0.417979	0.00794543	0.0402712		0.0312543	0.810089	0.888821		0.68813	0.000140027	0.00436313		0.0666741	0.165889	0.62307
WBGene00000192	arl-8		-0.131542	0.190809	0.384472		-0.16161	0.143203	0.2854		-0.0218347	0.377618	0.760214		-0.0475181	0.29978	0.757737
WBGene00000193	arl-6		-0.231028	0.116146	0.278147		0.0206884	0.885423	0.934255		0.0155491	0.733738	0.926501		0.129382	0.0413835	0.366077
WBGene00000195	arr-1		-0.149787	0.142519	0.318117		-0.0322557	0.768611	0.860801		-0.0454943	0.187216	0.576497		-0.00602606	0.886168	0.976575
WBGene00000196	aars-1		-0.177038	0.0747699	0.208761		-0.313402	0.00548274	0.0232581		-0.0342994	0.229297	0.628775		-0.130656	0.0284792	0.301658
WBGene00000197	aars-2		0.00568604	0.952054	0.976795		0.0376444	0.714386	0.824198		0.00689426	0.695414	0.91396		0.0301753	0.485742	0.860203
WBGene00000198	art-1		-0.132516	0.0924612	0.240085		-0.0856969	0.295813	0.46816		0.342967	9.82856e-05	0.0032766		0.351882	6.02643e-06	0.000728254
WBGene00000199	arx-1		-0.0955993	0.373458	0.581635		-0.074186	0.53495	0.688751		0.00558439	0.822596	0.95077		0.0211324	0.621659	0.910251
WBGene00000200	arx-2		-0.120548	0.187773	0.380391		-0.0464874	0.632893	0.766877		0.0122164	0.483877	0.828847		0.0764793	0.123938	0.565082
WBGene00000201	arx-3		-0.0653186	0.467032	0.66285		-0.00655893	0.945541	0.968611		0.0259905	0.252454	0.655548		0.0948509	0.0716399	0.460225
WBGene00000202	exos-4.2		-0.200013	0.0660667	0.192088		-0.220328	0.0646126	0.161289		-0.000733622	0.973109	0.992903		-0.0018569	0.964849	0.992053
WBGene00000203	arx-5		-0.0910114	0.33494	0.543962		0.0315449	0.755715	0.852126		0.00921428	0.60382	0.880444		0.0953536	0.0731455	0.463344
WBGene00000204	arx-6		-0.294032	0.000896822	0.00702545		-0.169762	0.0576952	0.147768		0.00777773	0.558689	0.862773		0.107579	0.045451	0.380009
WBGene00000205	arx-7		-0.0770954	0.362081	0.571086		0.01214	0.891456	0.937628		0.127378	0.0238874	0.187549		0.23073	0.000980118	0.0390278
WBGene00000206	asb-1		-0.270825	0.00392234	0.0231068		-0.189538	0.0496309	0.131853		-0.00353934	0.801106	0.945154		0.0281092	0.503694	0.867544
WBGene00000207	asb-2		0.136978	0.204299	0.401462		0.3572	0.00672518	0.0275206		-0.00684307	0.777086	0.938244		0.0541223	0.247053	0.712699
WBGene00000208	trip-4		0.142217	0.15606	0.337395		0.479908	0.000109138	0.000875182		-0.010939	0.594622	0.878107		0.106458	0.0551361	0.414267
WBGene00000209	asg-1		-0.00178456	0.986234	0.993287		0.0535715	0.643285	0.77474		0.00973072	0.68289	0.909598		0.0398482	0.374182	0.807892
WBGene00000210	asg-2		0.0482237	0.651472	0.804299		0.251381	0.04994	0.132471		0.00302543	0.904561	0.97427		0.0844923	0.10343	0.53157
WBGene00000211	asm-1		0.191145	0.0782067	0.215114		-0.157706	0.179884	0.33546		0.0123598	0.607859	0.882701		-0.184877	0.00983081	0.169502
WBGene00000212	asm-2		0.22272	0.0701966	0.200148		-0.174472	0.184345	0.340897		0.427429	0.00278174	0.0440797		-0.00619589	0.881119	0.975164
WBGene00000214	asp-1		0.881139	7.86081e-11	4.31785e-09		1.07674	3.93783e-15	2.86513e-13		-0.0246515	0.328054	0.722134		0.0158937	0.707178	0.940406
WBGene00000215	asp-2		0.551433	2.95032e-08	9.38228e-07		0.369514	8.9135e-05	0.000730373		0.148724	0.0171759	0.152023		0.0312699	0.449445	0.844599
WBGene00000216	asp-3		0.400242	1.45458e-05	0.000222135		0.599475	1.66445e-09	4.59858e-08		-0.0112926	0.441076	0.803904		0.0389951	0.356639	0.79554
WBGene00000217	asp-4		0.290139	0.00597733	0.0323052		0.200674	0.0628877	0.158179		0.184688	0.0184824	0.1606		0.0726993	0.142837	0.593182
WBGene00000218	asp-5		0.833574	1.58104e-14	1.73006e-12		1.12463	9.27574e-25	1.95311e-22		-0.136655	0.0228038	0.182233		0.0126643	0.751603	0.948858
WBGene00000219	asp-6		0.638804	6.99687e-09	2.59988e-07		0.666917	1.70778e-09	4.70894e-08		0.0535028	0.10795	0.443839		0.0972928	0.0657917	0.444136
WBGene00000220	atf-2		-0.0470519	0.6874	0.827267		-0.725981	0.000698561	0.00423556		1.081	1.13278e-06	8.41835e-05		0.107732	0.0606787	0.43111
WBGene00000221	atf-4		0.0242605	0.813041	0.90239		0.180683	0.124027	0.257139		-0.0316497	0.304674	0.703214		0.011685	0.782804	0.959292
WBGene00000222	atf-6		0.00801773	0.939927	0.970731		-0.142952	0.243856	0.413479		0.0302619	0.356575	0.746045		-0.0135265	0.749053	0.947726
WBGene00000223	atf-7		-0.0838075	0.382222	0.589866		-0.0852835	0.412893	0.585602		0.00707467	0.6939	0.913694		0.0189634	0.653988	0.923572
WBGene00000224	atgp-1		-0.179204	0.118825	0.282469		0.0518769	0.672381	0.796597		0.00978933	0.724072	0.923947		0.157689	0.019591	0.249717
WBGene00000225	atgp-2		-0.277822	0.020253	0.0817711		-0.268384	0.0348169	0.100405		0.0369179	0.285977	0.686868		0.0612091	0.200493	0.663393
WBGene00000226	atl-1		-0.00348683	0.973378	0.986871		0.0345352	0.768166	0.860688		-0.00643294	0.788447	0.940897		0.00253033	0.952074	0.988921
WBGene00000227	atm-1		-0.0147615	0.898171	0.948616		-0.0374492	0.783023	0.870013		-0.0241765	0.553227	0.859112		-0.0307746	0.459605	0.848179
WBGene00000228	atn-1		-0.0309691	0.769518	0.876867		-0.466066	0.00109315	0.00620314		0.136121	0.0509197	0.296305		-0.0465766	0.307114	0.763924
WBGene00000229	atp-2		0.0559855	0.532183	0.713393		0.28264	0.00478477	0.0208051		-0.00541163	0.716316	0.920003		0.0972061	0.0667912	0.446336
WBGene00000230	atp-3		0.118157	0.232953	0.435069		0.222818	0.0441434	0.120546		-0.0346593	0.238609	0.639603		-0.0151604	0.720078	0.943814
WBGene00000231	atx-2		0.0864483	0.447784	0.646866		-0.107244	0.413813	0.586273		0.019151	0.578065	0.871676		-0.0455013	0.307717	0.764556
WBGene00000232	avr-14		0.0544703	0.607127	0.771908		0.0990767	0.409029	0.582107		-0.0202268	0.480686	0.827433		-0.0166737	0.695122	0.937675
WBGene00000233	avr-15		0.00246624	0.981271	0.990824		0.225712	0.0709604	0.172613		-0.358345	0.00392804	0.0575215		-0.0507076	0.27256	0.737495
WBGene00000235	baf-1		-0.198689	0.0591076	0.17795		-0.102061	0.35801	0.532447		0.062128	0.13153	0.487059		0.164687	0.0133616	0.204499
WBGene00000236	bag-1		-0.213245	0.039635	0.134433		-0.334434	0.00415687	0.0185094		0.00462648	0.806894	0.946423		-0.0242297	0.573725	0.893726
WBGene00000237	bam-2		0.10775	0.330359	0.539914		-0.0805849	0.514082	0.67196		0.213229	0.0234222	0.185153		0.0275041	0.52331	0.875322
WBGene00000238	bar-1		0.328977	0.0089498	0.0444039		0.216722	0.0831734	0.193385		0.040893	0.264649	0.668465		0.00970567	0.818057	0.965979
WBGene00000239	bas-1		0.0938125	0.372343	0.58029		-0.0125211	0.913994	0.950159		0.00433719	0.850737	0.960148		-0.0359597	0.417583	0.830249
WBGene00000240	pah-1		-0.263421	0.0129571	0.0588447		-0.409552	0.00061988	0.00382866		0.198409	0.0165981	0.148455		0.07222	0.145563	0.597517
WBGene00000241	bbs-1		-0.476191	0.00426098	0.024714		-0.0261581	0.840047	0.906377		0.0528212	0.252806	0.655701		0.647097	0.000164037	0.0110661
WBGene00000242	bbs-2		-0.118518	0.336224	0.545078		-0.126641	0.373438	0.547608		0.0562101	0.278624	0.68169		0.0504781	0.253482	0.718298
WBGene00000244	bbs-8		-0.0335748	0.771591	0.878198		-0.0684865	0.613532	0.751676		0.226158	0.0287095	0.211098		0.117113	0.0497799	0.395153
WBGene00000245	bca-1		-0.328203	0.0116446	0.0541722		-0.0803338	0.514164	0.671996		0.0294427	0.382254	0.764344		0.229711	0.00611468	0.129028
WBGene00000246	bcc-1		0.789845	3.99658e-05	0.000518101		0.808537	2.87636e-05	0.000271649		0.0333977	0.394939	0.773724		0.040204	0.360781	0.798499
WBGene00000247	bec-1		-0.120513	0.219986	0.421287		-0.236796	0.0314007	0.0930437		-0.000356831	0.98398	0.995731		-0.042566	0.344718	0.789513
WBGene00000248	ben-1		-0.134288	0.163862	0.348506		-0.227134	0.0328602	0.0961183		0.0134142	0.494413	0.834314		-0.00251675	0.951664	0.988921
WBGene00000249	bir-1		-0.293182	0.034978	0.123248		-0.209934	0.138842	0.278916		-0.038718	0.362143	0.750949		-0.0115296	0.777012	0.957285
WBGene00000250	bir-2		-0.299681	0.017052	0.0726685		-0.130833	0.292008	0.46436		-0.0676057	0.154776	0.524999		-0.00371628	0.929237	0.985467
WBGene00000253	bli-3		0.525937	5.34628e-05	0.000669948		0.230822	0.0448936	0.122197		0.00262314	0.896242	0.972164		-0.105746	0.0569717	0.419796
WBGene00000254	bli-4		0.00507079	0.962275	0.980211		-0.118848	0.3352	0.511		-0.00391792	0.881161	0.968311		-0.0540115	0.245916	0.712274
WBGene00000256	bli-6		0.0694301	0.574916	0.748598		0.109021	0.505978	0.666437		0.00864918	0.850192	0.960148		0.00752939	0.769417	0.955596
WBGene00000257	bmk-1		-0.0627009	0.540502	0.719021		-0.0693495	0.542043	0.694457		-0.0643592	0.135126	0.492486		-0.0746726	0.136431	0.585256
WBGene00000259	bpl-1		-0.0275558	0.770762	0.877542		0.0303137	0.768407	0.860688		-0.0215873	0.343755	0.733931		-0.0149749	0.721155	0.943814
WBGene00000262	bra-1		-0.201555	0.0740089	0.207569		-0.271377	0.0339449	0.0986268		-0.00893869	0.717733	0.92082		-0.0301572	0.488995	0.861363
WBGene00000263	F23H11.5		-0.0372285	0.728946	0.854866		0.252799	0.0521208	0.136846		-0.00622807	0.813711	0.948558		0.122413	0.0400827	0.360304
WBGene00000264	brc-1		-0.196862	0.0975445	0.248547		-0.207443	0.116433	0.246169		-0.0347937	0.347153	0.737336		-0.0373985	0.394663	0.820192
WBGene00000265	brd-1		-0.108642	0.330343	0.539914		-0.056236	0.652041	0.782033		-0.0623393	0.182408	0.56918		-0.0353873	0.418913	0.830832
WBGene00000266	bre-1		-0.29138	0.0115546	0.0538839		-0.561311	6.02049e-05	0.000521288		0.144152	0.0397755	0.256922		0.0243909	0.572523	0.893247
WBGene00000267	bre-2		0.306521	0.0210048	0.0841948		0.440285	0.00482373	0.0209486		-0.0270453	0.448589	0.8087		-0.0102149	0.80618	0.963954
WBGene00000268	bre-3		-0.0157416	0.880917	0.938524		-0.114486	0.337664	0.513235		0.0453905	0.228405	0.62808		0.0168012	0.693137	0.937262
WBGene00000269	bre-4		0.0642167	0.542214	0.720584		0.10292	0.385322	0.56001		-0.00823883	0.736546	0.927564		-0.00325796	0.93832	0.986439
WBGene00000270	bre-5		-0.209218	0.0475734	0.152933		-0.0422724	0.701528	0.815009		-0.00903857	0.663661	0.904648		0.0538199	0.25004	0.714393
WBGene00000271	brf-1		-0.108165	0.312215	0.521372		-0.0801503	0.498933	0.660081		-0.018452	0.5031	0.836958		-0.0141934	0.738016	0.946361
WBGene00000272	bro-1		1.02498	6.62766e-05	0.000799519		0.718777	0.00148359	0.00804089		0.0840855	0.187561	0.576604		0.0178788	0.653791	0.923572
WBGene00000273	brp-1		0.284869	0.0182261	0.0762673		0.677572	1.82573e-05	0.000182929		-0.0100759	0.695151	0.91396		0.0775594	0.12544	0.567646
WBGene00000274	btf-1		0.0193069	0.86288	0.928585		-0.0709646	0.585084	0.729885		-0.00995683	0.75835	0.932352		-0.0458031	0.304951	0.761884
WBGene00000275	bub-1		-0.0446947	0.666311	0.813541		-0.0508459	0.659935	0.787808		-0.0247135	0.388782	0.769311		-0.0389126	0.384301	0.812826
WBGene00000276	byn-1		0.0353875	0.718676	0.848623		0.429996	0.000414487	0.00274292		-0.0118643	0.570984	0.869028		0.178311	0.00922409	0.163075
WBGene00000277	cab-1		0.145396	0.134175	0.305528		0.21762	0.0413274	0.114934		-0.228608	0.0098836	0.107559		-0.115698	0.0416777	0.366656
WBGene00000279	cah-1		0.167224	0.135426	0.307068		0.853622	1.08046e-06	1.54001e-05		-0.616738	8.48107e-05	0.00294654		-0.0226555	0.597332	0.899005
WBGene00000280	cah-2		-0.0105984	0.924595	0.961902		0.00865297	0.946973	0.969345		-0.0388941	0.34486	0.734937		-0.0332182	0.438075	0.839409
WBGene00000281	cah-3		0.0959971	0.322276	0.531403		0.141698	0.179495	0.334959		0.260304	0.00682251	0.082878		0.237164	0.00227715	0.0675787
WBGene00000282	cah-4		-0.0868745	0.426722	0.628793		0.143891	0.251116	0.421672		-0.0746768	0.138651	0.498793		0.0197049	0.642836	0.919179
WBGene00000283	cah-5		0.707707	3.83723e-06	6.96162e-05		0.857384	6.36735e-08	1.2222e-06		-0.00706758	0.76889	0.935741		0.0212855	0.620245	0.910251
WBGene00000284	cah-6		-0.381514	0.00778946	0.039623		-0.313347	0.0296746	0.0889521		-0.0724038	0.160259	0.532787		-0.0402167	0.361247	0.798542
WBGene00000285	cal-1		0.177329	0.127797	0.296171		0.135376	0.286925	0.458955		0.0104531	0.719926	0.922272		-0.00417293	0.920183	0.983098
WBGene00000286	cal-2		-0.104363	0.295696	0.50433		-0.0519723	0.635301	0.768893		-0.608438	3.22298e-06	0.00020359		-0.486379	4.67983e-05	0.00389435
WBGene00000287	cal-3		0.157366	0.165458	0.350461		0.668278	7.18372e-05	0.000605777		-0.161814	0.0424668	0.266198		0.0241673	0.572681	0.893295
WBGene00000288	cal-4		-0.391393	0.0093212	0.0457404		-0.0415347	0.750687	0.848455		-0.345094	0.00800325	0.0922068		-0.0150803	0.714108	0.942357
WBGene00000289	cam-1		-0.2147	0.0634972	0.187445		-0.421426	0.00297129	0.0141941		0.0288337	0.373388	0.757182		-0.00952897	0.820959	0.96616
WBGene00000292	cap-1		-0.164962	0.0407728	0.137163		-0.231128	0.0068014	0.0277834		0.00649402	0.580675	0.873337		-0.00411678	0.91279	0.981699
WBGene00000293	cap-2		0.0237172	0.78143	0.883967		0.0946124	0.300629	0.473581		0.00242975	0.848858	0.96009		0.0408739	0.34329	0.788805
WBGene00000294	cas-1		0.203481	0.0147942	0.0653304		0.145704	0.0926164	0.208672		0.0921624	0.0387255	0.25278		0.0592462	0.190491	0.653449
WBGene00000295	cat-1		-0.121186	0.315497	0.524206		-0.222839	0.135766	0.274673		-0.0588441	0.251518	0.654437		-0.0837139	0.104306	0.532527
WBGene00000296	cat-2		0.0426606	0.73276	0.85638		0.013052	0.931936	0.961144		-0.117169	0.124607	0.475422		-0.0940917	0.0761668	0.468831
WBGene00000298	cat-4		-0.377023	0.0038299	0.0226729		-0.0449921	0.706823	0.819311		-0.699865	4.76373e-06	0.000286587		-0.121866	0.0399866	0.359989
WBGene00000301	cav-1		0.0479583	0.668387	0.815073		-0.805025	2.70599e-05	0.00025757		1.25089	1.75824e-10	3.49061e-08		0.0948392	0.079263	0.478297
WBGene00000302	cav-2		-0.157108	0.157706	0.339843		-0.284511	0.0276105	0.0841823		0.316505	0.00666176	0.0817831		0.107906	0.0561565	0.418449
WBGene00000366	cbp-1		-0.112208	0.320585	0.529431		-0.235123	0.081528	0.190975		-0.000849193	0.976597	0.993029		-0.0338017	0.43664	0.838891
WBGene00000367	cca-1		-0.0717284	0.515934	0.702108		-0.158136	0.219528	0.384039		-0.0128845	0.665978	0.90539		-0.0454156	0.313159	0.769851
WBGene00000368	ccb-1		-0.254875	0.0125627	0.0573158		-0.361621	0.00144353	0.00786081		-0.0220833	0.340947	0.731245		-0.0842416	0.102156	0.52832
WBGene00000369	ccf-1		-0.252895	0.0316554	0.114383		-0.12064	0.317392	0.49091		-0.00220804	0.928229	0.980969		0.0485587	0.289817	0.749969
WBGene00000370	ccg-1		0.230036	0.0384601	0.131419		0.319881	0.0105791	0.0395559		-0.202103	0.0204718	0.170766		-0.100215	0.0671845	0.446931
WBGene00000371	cox-5B		0.0828243	0.381514	0.589493		0.349046	0.00150493	0.00812511		-0.132933	0.0333567	0.231201		0.00710391	0.864002	0.972565
WBGene00000373	cyp-14A5		1.1417	1.81993e-09	8.05462e-08		0.805384	7.5276e-06	8.53272e-05		0.559674	0.000441038	0.0108865		0.11279	0.0509315	0.398595
WBGene00000374			1.3364	1.71601e-23	6.27563e-21		1.50261	8.85192e-29	2.7958e-26		-0.0303338	0.269014	0.672995		0.00213431	0.959035	0.990426
WBGene00000375	cyp-44A1		-0.017738	0.85258	0.922997		-0.184025	0.0841404	0.195013		0.00541011	0.759366	0.93255		-0.0583374	0.217155	0.680353
WBGene00000376	ccr-4		-0.0280191	0.805007	0.897272		-0.111582	0.407172	0.579939		0.0246865	0.51606	0.841137		0.00272672	0.946317	0.988239
WBGene00000377	cct-1		-0.045685	0.551815	0.728329		0.144105	0.0754348	0.18062		0.00249823	0.801839	0.945617		0.152366	0.00872179	0.158236
WBGene00000378	cct-2		-0.0731524	0.415087	0.619317		0.107549	0.265341	0.437004		0.000499727	0.971858	0.992903		0.10738	0.0495761	0.394819
WBGene00000379	cct-4		0.065023	0.38444	0.591712		0.351275	1.49745e-05	0.000153693		-0.0161439	0.266974	0.670547		0.12813	0.0188288	0.243182
WBGene00000380	cct-5		-0.0478658	0.59831	0.765064		0.0849587	0.386291	0.560774		-0.00444022	0.770468	0.936025		0.0500686	0.270761	0.735491
WBGene00000381	cct-6		-0.0900098	0.275769	0.482019		-0.0460283	0.597365	0.739825		-0.00875499	0.51348	0.84082		-0.0035202	0.927102	0.985311
WBGene00000382	cdc-6		-0.249666	0.0186328	0.0772501		-0.206031	0.0651295	0.162158		-0.0315202	0.269128	0.673158		-0.0257277	0.551639	0.887639
WBGene00000383	cdc-14		-0.160743	0.121665	0.286816		-0.236517	0.0414774	0.115174		0.00434721	0.831847	0.954715		-0.0117992	0.780501	0.958697
WBGene00000386	cdc-25.1		-0.117022	0.313393	0.522398		-0.150183	0.262561	0.434124		-0.0242739	0.503	0.836958		-0.0335777	0.43437	0.83793
WBGene00000387	cdc-25.2		-0.170634	0.116995	0.279447		-0.665091	1.03418e-05	0.000111757		0.214357	0.0183915	0.160042		-0.0211177	0.622652	0.911225
WBGene00000388	cdc-25.3		-0.764998	9.08349e-07	1.98793e-05		-1.14664	1.86491e-12	9.19029e-11		0.0241211	0.392922	0.772666		-0.0627954	0.191677	0.654097
WBGene00000390	cdc-42		-0.13112	0.213606	0.413495		-0.149142	0.201243	0.362544		0.0527154	0.17793	0.562998		0.0633251	0.189405	0.65217
WBGene00000391	cdd-1		-0.788371	0.000251018	0.00244286		-0.442194	0.0129118	0.0462819		-0.0459712	0.328806	0.722134		0.00821246	0.835918	0.967983
WBGene00000392	cdd-2		-0.403516	0.00237596	0.0154945		-0.499839	0.000584726	0.00364881		0.0104858	0.678871	0.908876		0.000291239	0.994467	0.998731
WBGene00000393	cdf-1		-0.0417292	0.655309	0.806656		-0.0687	0.496163	0.657561		0.123429	0.0367063	0.245103		0.0996117	0.0645579	0.44245
WBGene00000395	cdh-3		0.0123487	0.908681	0.952764		-0.286166	0.0322082	0.0948099		0.063513	0.168338	0.547356		-0.039141	0.377983	0.810204
WBGene00000396	cdh-4		-0.0634877	0.5748	0.748598		-0.334455	0.0261277	0.080592		0.0937531	0.120759	0.469428		-0.00460606	0.910395	0.98138
WBGene00000397	cdh-5		-0.156827	0.220021	0.421287		-1.30626	3.46284e-07	5.4935e-06		0.449867	0.00416527	0.0596136		-0.0455976	0.290875	0.750211
WBGene00000399	cdh-7		2.20737	2.37061e-07	6.16936e-06		3.22375	1.11545e-11	4.59983e-10		-0.0366567	0.515276	0.841104		0.0388172	0.31263	0.769503
WBGene00000402	cdh-10		2.03488	1.90221e-16	2.72525e-14		2.53779	5.57173e-24	1.10615e-21		-0.00591282	0.880419	0.967948		0.0963893	0.0770988	0.472352
WBGene00000403	casy-1		-0.201346	0.047364	0.152455		-0.034023	0.748628	0.847619		-0.490482	7.45569e-05	0.0026565		-0.141332	0.021699	0.264056
WBGene00000405	cdk-1		-0.226788	0.0391935	0.133367		-0.105521	0.357048	0.53165		-0.0261721	0.357671	0.747002		0.00936478	0.824765	0.966267
WBGene00000406	cdk-4		0.0337741	0.755557	0.868387		-0.258497	0.0508964	0.134316		0.131279	0.0597891	0.325711		-0.0164213	0.697104	0.937727
WBGene00000407	cdk-5		-0.0713156	0.425729	0.628114		-0.130688	0.176661	0.331094		-0.00218846	0.877129	0.967034		-0.0300619	0.478793	0.857561
WBGene00000408	cdk-7		-0.103116	0.274517	0.481455		-0.0328691	0.745737	0.845931		-0.0136684	0.477367	0.82594		0.00240607	0.953533	0.988921
WBGene00000409	cdk-8		-0.135706	0.180855	0.371138		-0.140309	0.205734	0.367918		-0.0222306	0.377955	0.760264		-0.0357692	0.419693	0.831429
WBGene00000410	cdk-9		-0.0945077	0.354696	0.563633		0.0417403	0.708826	0.820941		-0.0199606	0.431159	0.798913		0.0220216	0.608631	0.905356
WBGene00000411	cdl-1		-0.108283	0.322486	0.531561		-0.0853387	0.484499	0.647848		-0.0311829	0.355392	0.745893		-0.0273711	0.52644	0.87718
WBGene00000412	cdr-1		1.07576	2.93578e-06	5.50588e-05		0.86941	9.34331e-05	0.000762891		0.0124063	0.752937	0.930568		-0.0195078	0.633802	0.914837
WBGene00000413	cdt-1		-0.0188565	0.867369	0.931062		-0.0919975	0.488754	0.651282		-0.00707111	0.83301	0.95504		-0.0312249	0.461966	0.8486
WBGene00000414	cec-1		-0.0129611	0.906314	0.951575		-0.151156	0.245895	0.415768		-0.00281763	0.923632	0.979238		-0.052218	0.255335	0.718298
WBGene00000415	ced-1		0.00687905	0.945375	0.973898		-0.0769887	0.489805	0.652244		0.00217666	0.914608	0.976664		-0.0283928	0.514577	0.871674
WBGene00000416	ced-2		-0.315508	0.0117884	0.0545533		0.0304692	0.799736	0.881918		-0.109126	0.0760654	0.372868		0.0452192	0.318709	0.772833
WBGene00000417	ced-3		-0.133044	0.266323	0.47309		-0.240745	0.0982362	0.218001		-0.0116783	0.741426	0.92778		-0.0374903	0.383366	0.81214
WBGene00000418	ced-4		-0.12439	0.264958	0.471704		-0.139531	0.267247	0.43874		0.00126934	0.962404	0.990339		0.00217654	0.958408	0.990113
WBGene00000419	ced-5		-0.151919	0.200719	0.396897		-0.224104	0.107592	0.232861		0.003634	0.909053	0.975454		-0.00884575	0.829435	0.967296
WBGene00000420	ced-6		-0.00410606	0.966932	0.982989		-0.0979892	0.372131	0.546671		0.00908144	0.659898	0.903686		-0.0175049	0.681061	0.931881
WBGene00000421	ced-7		-0.0119279	0.914782	0.955916		-0.0161201	0.900178	0.94264		0.00407752	0.896263	0.972164		0.00459802	0.910885	0.981414
WBGene00000423	ced-9		-0.179121	0.0764684	0.211689		-0.248682	0.0261042	0.080544		-0.0483801	0.164231	0.539703		-0.100155	0.0655545	0.443884
WBGene00000424	ced-10		-0.0320911	0.766778	0.874873		-0.244304	0.0630483	0.158476		0.0361744	0.319271	0.714708		-0.0242631	0.570865	0.89275
WBGene00000425	ced-11		0.0511381	0.656863	0.807897		-0.151494	0.272456	0.44357		0.206916	0.0332231	0.230735		0.0239462	0.562262	0.891487
WBGene00000426	ced-12		-0.105683	0.285834	0.493691		-0.312861	0.00659244	0.0270331		-0.0183251	0.426001	0.7956		-0.158325	0.0145779	0.214834
WBGene00000428	ceh-1		-0.00332006	0.978503	0.989729		0.135429	0.401144	0.573942		-0.0942437	0.176034	0.559293		-0.0176151	0.632644	0.914268
WBGene00000429	ceh-2		-0.177887	0.198037	0.393873		-0.105591	0.484404	0.647783		-0.0364666	0.474099	0.824204		-0.00436855	0.906111	0.98138
WBGene00000431	ceh-6		-0.309114	0.0373953	0.129114		-0.406079	0.0200142	0.0653519		-0.00732103	0.845523	0.958733		-0.0176516	0.659025	0.925041
WBGene00000435	ceh-10		-0.13747	0.288838	0.497087		-0.0836907	0.569617	0.718002		-0.0628086	0.273699	0.677171		-0.0229922	0.554351	0.888151
WBGene00000437	ceh-13		0.838919	1.12547e-05	0.000175936		0.7944	2.65958e-05	0.000253499		0.0205874	0.549366	0.85791		0.0167032	0.68945	0.935673
WBGene00000438	ceh-14		-0.00688811	0.9511	0.976498		-0.129683	0.332292	0.507904		0.00917082	0.780958	0.939001		-0.02648	0.52893	0.87844
WBGene00000439	ceh-16		-0.136526	0.290204	0.498635		-0.147853	0.324479	0.498831		0.0434543	0.392471	0.772107		0.0379597	0.357905	0.796843
WBGene00000442	ceh-19		0.0710403	0.570126	0.744604		-0.0623085	0.676876	0.799945		0.0297437	0.561652	0.864306		-0.0151101	0.686026	0.934219
WBGene00000443	ceh-20		-0.0542656	0.630249	0.788685		-0.0918257	0.482909	0.646469		0.0230522	0.518424	0.842144		0.017631	0.670993	0.929278
WBGene00000444	ceh-21		-0.151553	0.151053	0.33006		-0.420646	0.00117548	0.00660292		0.0880988	0.086234	0.396951		-0.00442228	0.916475	0.982397
WBGene00000445	ceh-22		-0.107539	0.366029	0.574509		-0.189254	0.18613	0.343284		0.0132083	0.719081	0.92153		-0.00232325	0.953566	0.988921
WBGene00000447	ceh-24		-0.130911	0.318302	0.526914		-0.14041	0.37185	0.546459		-0.098674	0.157335	0.528558		-0.0573591	0.196202	0.657651
WBGene00000448	pros-1		-0.428643	0.0105195	0.0500994		-0.262939	0.0867072	0.198873		-0.0060314	0.870893	0.965375		0.0281334	0.49462	0.862797
WBGene00000449	ceh-27		-0.112306	0.35819	0.567073		-0.527294	0.00707299	0.0286653		0.028795	0.505025	0.836958		-0.0479036	0.272869	0.738041
WBGene00000452	ceh-31		-0.410883	0.0266986	0.10065		-0.0938724	0.531926	0.686656		-0.0490873	0.368068	0.754585		0.0271189	0.484654	0.859953
WBGene00000453	ceh-32		-0.0346778	0.753083	0.867482		-0.0936029	0.463783	0.631262		-0.0264671	0.44549	0.807272		-0.0544511	0.239231	0.705582
WBGene00000454	ceh-33		-0.0583641	0.636353	0.793557		0.0553165	0.709913	0.821316		-0.0519071	0.355658	0.745923		-0.00271707	0.941295	0.986859
WBGene00000455	ceh-34		-0.274238	0.05224	0.163399		-0.506665	0.00605053	0.0252202		0.0390937	0.377479	0.760104		0.00280503	0.943564	0.987314
WBGene00000457	ceh-36		-0.129772	0.324339	0.533665		-0.215563	0.194234	0.353817		0.011125	0.812649	0.948238		-0.00296634	0.935627	0.986189
WBGene00000458	ceh-37		0.155924	0.112408	0.272576		-0.147042	0.164821	0.315411		0.0547369	0.133445	0.490099		-0.0733502	0.139969	0.589977
WBGene00000459	ceh-38		-0.122132	0.265024	0.471753		-0.268052	0.0393367	0.110616		-0.0151248	0.587522	0.875019		-0.0744247	0.136764	0.585523
WBGene00000460	ceh-39		-0.286206	0.0210714	0.0843646		-0.744055	1.22815e-05	0.000129496		0.00980369	0.71354	0.919065		-0.0907137	0.0875789	0.500446
WBGene00000461	ceh-40		-0.232691	0.0980688	0.249366		-0.599134	0.00411813	0.0183782		0.0976792	0.138854	0.499005		0.00937022	0.808755	0.964194
WBGene00000462	ceh-41		-0.148994	0.183835	0.375092		-0.179551	0.154617	0.303131		0.00575993	0.825911	0.953053		0.00517564	0.901569	0.981308
WBGene00000463	ceh-43		0.109654	0.323439	0.53269		0.0395568	0.748532	0.84758		0.00963221	0.733695	0.926501		-0.0137226	0.744229	0.947467
WBGene00000464	ceh-44		-0.0452129	0.620718	0.781817		-0.18923	0.0601574	0.152723		-0.0186547	0.358414	0.747516		-0.137569	0.0215469	0.262894
WBGene00000465	cpg-1		-0.507007	0.00119045	0.00890881		-0.143004	0.2666	0.438029		-0.285311	0.0120871	0.12243		-0.0159061	0.704535	0.939687
WBGene00000466	cel-1		-0.111139	0.250981	0.454997		-0.136238	0.195761	0.35565		0.0209017	0.362181	0.750949		0.0334387	0.445011	0.843332
WBGene00000467	cep-1		-0.19416	0.0585713	0.176987		0.0127665	0.905725	0.945558		-0.0176473	0.441161	0.803904		0.0586244	0.21679	0.680041
WBGene00000469	ces-2		0.0557928	0.636037	0.793305		-1.68384	5.8305e-12	2.597e-10		1.81557	1.30574e-13	4.53647e-11		0.00152607	0.968942	0.993706
WBGene00000472	cey-1		-0.206626	0.0506531	0.159838		-0.187582	0.0983838	0.218154		-0.0155637	0.503215	0.836958		-0.0156347	0.713121	0.942039
WBGene00000473	cey-2		-0.653527	1.70694e-06	3.45288e-05		-0.594687	8.88681e-06	9.80158e-05		-0.145348	0.0349719	0.237655		-0.0944973	0.0774339	0.472803
WBGene00000474	cey-3		-0.417183	0.00266552	0.0169999		-0.648151	6.8492e-05	0.000581805		-0.055222	0.198551	0.592028		-0.147284	0.0236224	0.273567
WBGene00000475	cey-4		0.169014	0.129192	0.298441		0.291004	0.0252279	0.0786258		-0.0581676	0.177399	0.562214		-0.0272048	0.529947	0.878627
WBGene00000476	cfi-1		-0.256278	0.0533099	0.165775		-0.147505	0.27786	0.449091		-0.0347778	0.390584	0.770734		-0.000381734	0.992491	0.998165
WBGene00000477	cft-1		0.519037	0.00294434	0.018393		0.834689	8.11054e-05	0.000673713		-0.0443236	0.331482	0.723986		0.000182483	0.996398	0.999299
WBGene00000478	cfz-2		0.029395	0.786582	0.886547		-0.354966	0.0118125	0.0431656		0.155946	0.0444311	0.272729		-0.0343248	0.432375	0.837121
WBGene00000479	cgh-1		-0.240703	0.0695951	0.19921		-0.329872	0.0345697	0.0998369		-0.014078	0.696379	0.914273		-0.0288859	0.490794	0.861861
WBGene00000480	cgp-1		0.0390861	0.727219	0.854066		0.0719806	0.579221	0.725157		0.0012065	0.969331	0.992397		0.0100506	0.807213	0.963966
WBGene00000481	cha-1		-0.481548	0.000967683	0.00749186		-0.363851	0.00968454	0.0369336		-0.28256	0.010626	0.11307		-0.101079	0.0671443	0.446931
WBGene00000482	chd-3		-0.00887575	0.931025	0.965845		-0.259282	0.0322656	0.0949387		0.0379453	0.253922	0.657102		-0.0411554	0.36071	0.798468
WBGene00000484	che-2		0.0197221	0.863374	0.928805		-0.264023	0.0697169	0.170513		0.84409	1.27843e-05	0.000643707		0.176309	0.0178469	0.236885
WBGene00000485	che-3		-0.0471329	0.688512	0.827919		0.0585521	0.672754	0.796699		0.757295	0.000189769	0.00550568		1.02073	5.41109e-06	0.00067141
WBGene00000488	che-7		-0.14423	0.234022	0.436186		-0.151165	0.282073	0.454068		-0.141825	0.0686428	0.351873		-0.0888935	0.0920398	0.508866
WBGene00000490	che-11		-0.193035	0.114215	0.275134		-0.117115	0.362876	0.537543		0.431341	0.00277077	0.0440061		0.551609	0.000281795	0.0162494
WBGene00000491	che-12		-0.315108	0.0276711	0.103317		-0.0282641	0.831766	0.902099		-0.180973	0.0429187	0.267273		-0.00104607	0.979255	0.995662
WBGene00000492	che-13		-0.0687828	0.557952	0.734128		-0.0249677	0.852792	0.913885		0.0330237	0.440009	0.803702		0.0527727	0.241151	0.707469
WBGene00000493	che-14		0.25277	0.0787773	0.216003		0.0587761	0.674484	0.798136		0.104358	0.129723	0.483703		0.00665547	0.864626	0.972565
WBGene00000496	chs-1		-0.52743	0.00230079	0.0150964		-0.738986	0.000208788	0.00152471		-0.0191456	0.598733	0.879125		-0.0542149	0.235582	0.701949
WBGene00000497	chs-2		-0.280967	0.0417612	0.139777		-1.00171	4.11013e-06	4.99065e-05		0.131032	0.075272	0.371073		-0.0351752	0.408336	0.825181
WBGene00000498	chk-1		-0.0984461	0.36916	0.577481		-0.128678	0.301104	0.473942		-0.072196	0.144049	0.505773		-0.0819845	0.110652	0.545729
WBGene00000499	chk-2		-0.134048	0.260326	0.465785		-0.139973	0.304169	0.477361		-0.0195865	0.589773	0.875412		-0.0180558	0.660353	0.925979
WBGene00000500	chn-1		-0.0831448	0.40158	0.60733		-0.00453388	0.966494	0.980964		-0.010707	0.604523	0.88076		0.0117768	0.78022	0.958697
WBGene00000501	cho-1		-0.0248962	0.824384	0.908686		-0.261517	0.0688342	0.16877		-0.00624426	0.84645	0.959056		-0.0979979	0.0736838	0.464131
WBGene00000502	chp-1		-0.17769	0.0619023	0.184051		-0.22356	0.0298165	0.0892442		0.00431622	0.785759	0.939796		-0.00140578	0.972723	0.993706
WBGene00000503	cht-1		-0.0226367	0.833397	0.913601		-0.804221	3.33174e-06	4.13403e-05		0.0573177	0.191279	0.581155		-0.328233	0.00172659	0.0579576
WBGene00000506	cic-1		-0.118785	0.221639	0.423107		-0.14193	0.179995	0.335577		2.6155e-05	0.998783	0.999491		-0.00488675	0.906747	0.98138
WBGene00000507	cit-1.1		-0.0955538	0.394893	0.601434		-0.152265	0.241542	0.410858		-0.00183474	0.949841	0.986764		-0.0160383	0.701617	0.939263
WBGene00000508	cit-1.2		-0.01036	0.927042	0.962985		-0.0139008	0.915821	0.951065		0.0220545	0.551945	0.858674		0.0241644	0.561767	0.891297
WBGene00000509	cka-1		-0.21809	0.0458088	0.148774		-0.272838	0.0239212	0.0756907		-0.00028457	0.989356	0.996637		-0.011645	0.783507	0.959509
WBGene00000510	cka-2		-0.0810246	0.473674	0.668431		-0.0353289	0.783539	0.870411		-0.0460803	0.282293	0.685147		-0.0266536	0.529193	0.878466
WBGene00000511	ckb-1		0.527845	0.000233821	0.00230946		0.482818	0.000555725	0.00350086		0.0730662	0.129113	0.482462		0.0607221	0.204099	0.667249
WBGene00000512	ckb-2		1.98968	2.78205e-18	5.22461e-16		1.89728	1.1367e-16	9.99789e-15		-0.112443	0.100225	0.428058		-0.129744	0.0381797	0.350809
WBGene00000513	ckb-3		-0.0292283	0.817437	0.904957		0.0444475	0.775042	0.864604		0.00917749	0.860241	0.962541		0.0252356	0.492365	0.861909
WBGene00000514	ckb-4		0.159683	0.155556	0.336722		0.267551	0.0405213	0.113168		0.0178041	0.542375	0.854877		0.0583339	0.217083	0.680353
WBGene00000515	ckc-1		0.25906	0.0237837	0.0924277		-0.00906237	0.937162	0.964249		0.0996383	0.0779152	0.377936		-0.0252709	0.559347	0.890202
WBGene00000516	cki-1		0.100078	0.334421	0.543566		0.223744	0.056281	0.145109		0.159308	0.032725	0.228992		0.267034	0.00216724	0.0656419
WBGene00000517	cki-2		-0.151262	0.186358	0.378518		-0.0625171	0.616703	0.753965		-0.0112608	0.700381	0.915732		0.0183931	0.662936	0.926661
WBGene00000518	ckk-1		-0.184918	0.0950149	0.244658		-0.0782549	0.509384	0.668768		-0.109036	0.0708946	0.358584		-0.0347733	0.430931	0.836962
WBGene00000519	cku-70		0.0654475	0.521478	0.706428		0.102426	0.36729	0.541621		-0.0285565	0.325495	0.720709		-0.0317018	0.470471	0.854882
WBGene00000520	cku-80		-0.184431	0.0829592	0.223948		0.022222	0.843416	0.90856		-0.0345841	0.269712	0.673787		0.0367955	0.408316	0.825181
WBGene00000522	clc-1		-0.101795	0.338398	0.546769		-0.969368	2.24046e-09	6.05753e-08		0.849918	2.07938e-08	2.49113e-06		0.0246308	0.568354	0.892557
WBGene00000523	clc-2		-0.00686301	0.951132	0.976498		0.196081	0.15025	0.295792		0.0231305	0.517212	0.841704		0.13613	0.0325799	0.322932
WBGene00000524	clc-3		-0.256348	0.042478	0.141359		-0.0355326	0.780072	0.867861		-0.257129	0.0164833	0.148308		-0.0271408	0.523909	0.87537
WBGene00000526	clc-5		-0.0335168	0.76638	0.874774		-0.0376471	0.773558	0.863743		-0.0120775	0.720417	0.922646		-0.0142283	0.72904	0.946041
WBGene00000527	cle-1		0.203991	0.0261815	0.0993566		-0.131483	0.171954	0.324989		0.00626224	0.672958	0.907055		-0.229189	0.00156955	0.0538569
WBGene00000528	clh-1		0.485646	9.82251e-05	0.00112627		0.472183	0.000172401	0.00129787		-0.00539152	0.784131	0.939564		-0.0175495	0.680108	0.931881
WBGene00000529	clh-2		-0.107348	0.313872	0.522723		-0.266569	0.0356373	0.102346		-0.0369283	0.278989	0.68187		-0.133762	0.0301684	0.309639
WBGene00000530	clh-3		0.126443	0.266168	0.473009		-0.0667079	0.597697	0.740038		-0.0179574	0.572618	0.869449		-0.142129	0.0277549	0.298058
WBGene00000531	clh-4		0.23851	0.0846377	0.227024		0.729083	0.000629952	0.00387708		0.125352	0.0926946	0.411953		0.516394	0.00078982	0.0342845
WBGene00000532	clh-5		-0.101435	0.378297	0.586624		-0.221505	0.112201	0.239727		0.00390231	0.903105	0.973885		-0.0245961	0.558129	0.889894
WBGene00000533	clh-6		-0.0997138	0.336646	0.545078		-0.120383	0.295715	0.468111		0.00877769	0.698652	0.914896		0.0128012	0.762929	0.952679
WBGene00000534	cpi-2		0.0606709	0.544708	0.72231		0.0231527	0.833236	0.902975		-0.00292339	0.883197	0.969264		-0.0233347	0.587969	0.897284
WBGene00000535	cpi-1		0.21606	0.0402499	0.135765		0.217785	0.0548419	0.142376		0.0631565	0.126289	0.477927		0.0686039	0.162222	0.6168
WBGene00000536	clk-1		0.0682773	0.498807	0.688989		0.150572	0.18211	0.33816		0.00250231	0.901849	0.973571		0.0345225	0.434949	0.83845
WBGene00000537	clk-2		-0.133456	0.218338	0.419267		-0.0521257	0.659691	0.787673		-0.00926053	0.712079	0.918912		0.0179754	0.673346	0.929683
WBGene00000539	cln-3.1		0.131342	0.315467	0.524206		-0.0812707	0.579603	0.725457		0.353974	0.0112403	0.116834		0.0403999	0.329158	0.780703
WBGene00000540	cln-3.2		0.0313416	0.745084	0.862649		-0.136473	0.197823	0.358054		0.138656	0.0332941	0.230882		0.0217187	0.610645	0.906574
WBGene00000541	cln-3.3		-0.200494	0.14879	0.326604		-0.800786	0.00155128	0.00833327		0.00533505	0.901403	0.973409		-0.082534	0.104967	0.533552
WBGene00000542	clp-1		-0.14494	0.119327	0.28337		-0.110932	0.263722	0.435526		-0.041268	0.162986	0.537626		-0.0423958	0.339888	0.786015
WBGene00000543	clp-2		-0.0432019	0.6791	0.82172		-0.0739124	0.528024	0.683927		-0.00749666	0.753305	0.930568		-0.0228533	0.595515	0.898575
WBGene00000544	clp-3		-0.222296	0.131376	0.301674		-0.0753593	0.610438	0.750066		0.00545163	0.905739	0.974408		0.0473256	0.264286	0.728431
WBGene00000545	clp-4		0.146796	0.141799	0.317017		0.173301	0.111667	0.239101		0.0551516	0.140624	0.501651		0.0815162	0.111085	0.545799
WBGene00000546	clp-6		-0.293633	0.0737986	0.20723		-0.264549	0.1317	0.268708		0.0249646	0.616866	0.886472		0.0302916	0.436354	0.838781
WBGene00000547	clp-7		0.142738	0.155616	0.336737		0.302918	0.00849912	0.0332336		-0.0225194	0.365061	0.752373		0.0129292	0.75953	0.951136
WBGene00000548	clr-1		-0.00311963	0.977261	0.989076		-0.0904789	0.474099	0.639542		0.0143509	0.638334	0.896966		-0.00905457	0.827933	0.966552
WBGene00000549	cls-2		-0.06395	0.536224	0.716347		0.00222627	0.984459	0.99059		0.00961887	0.679123	0.908876		0.0483195	0.293347	0.752929
WBGene00000550	clu-1		-0.0929996	0.386744	0.593548		-0.101628	0.398556	0.571475		0.0194718	0.495912	0.834314		0.0306462	0.482671	0.859298
WBGene00000552	cmd-1		-0.060245	0.511897	0.698873		-0.0811996	0.412917	0.585602		0.00507116	0.747235	0.930012		0.00653834	0.873343	0.973998
WBGene00000553	cmk-1		-0.133836	0.222922	0.424347		0.00548663	0.963545	0.97906		-0.0580238	0.180068	0.565919		-0.00304503	0.942152	0.986859
WBGene00000554	cnb-1		0.0150572	0.881997	0.939136		0.12641	0.267752	0.43931		-0.0588633	0.148873	0.514775		-0.0206941	0.629672	0.912933
WBGene00000556	cnc-2		1.10662	0.00065315	0.00542873		1.3495	0.0002037	0.0014953		-0.00076071	0.98838	0.996624		0.0102819	0.770223	0.95591
WBGene00000557	cnc-3		0.917104	1.49719e-05	0.000227144		1.27567	1.20359e-08	2.70214e-07		-0.152403	0.0604798	0.328023		-0.0207112	0.615611	0.908481
WBGene00000558	cnc-4		0.371215	0.0181638	0.0760535		1.5299	1.70712e-10	5.84332e-09		0.0220198	0.58241	0.873913		0.97073	4.7811e-06	0.000604027
WBGene00000560	cnc-6		1.80476	2.01331e-11	1.24351e-09		2.52859	6.37373e-19	6.76151e-17		-0.0989543	0.148793	0.514628		0.0362165	0.389401	0.816564
WBGene00000562	cng-1		0.988416	7.11745e-05	0.000851948		1.36153	2.26298e-07	3.79355e-06		0.529559	0.00237666	0.0393665		0.946879	2.2794e-05	0.00219978
WBGene00000565	cnt-1		0.0688941	0.493538	0.684774		0.186705	0.100684	0.22185		-0.0974719	0.0709067	0.358584		-0.0377421	0.397332	0.820634
WBGene00000566	cnt-2		0.00495204	0.961478	0.980025		-0.0751771	0.512131	0.670475		-0.00145527	0.946835	0.985778		-0.0340115	0.441322	0.841414
WBGene00000567	cnx-1		0.00970383	0.899613	0.949294		0.0524466	0.516521	0.673992		-0.000523862	0.957328	0.988808		0.0176162	0.639291	0.917332
WBGene00000583	cof-2		-0.0620648	0.585756	0.756178		0.437356	0.0093428	0.035922		-0.397149	0.00523571	0.0697609		0.0149693	0.715387	0.942513
WBGene00000584	cog-1		-0.116595	0.324731	0.534058		-0.237549	0.101483	0.223256		0.0361191	0.386178	0.768273		0.00839389	0.83541	0.967983
WBGene00000585	cogc-2		-0.198147	0.0608401	0.182101		-0.261592	0.0255567	0.079277		-0.00257803	0.898441	0.972799		-0.020818	0.627477	0.912196
WBGene00000591	coh-1		-0.0285467	0.779693	0.88268		-0.0274943	0.807924	0.887637		0.0087531	0.695832	0.91396		0.0182174	0.669992	0.929246
WBGene00000592	coh-3		0.0163578	0.877943	0.936719		0.0907907	0.454607	0.623537		-0.0834325	0.113751	0.457653		-0.0445686	0.324645	0.777381
WBGene00000594	col-3		-0.352945	0.0504851	0.15938		-0.212436	0.216302	0.380307		-0.0686901	0.27081	0.674481		-0.0139402	0.702651	0.939263
WBGene00000597	col-8		0.54895	0.00399356	0.0234314		1.6031	2.6035e-10	8.63503e-09		-0.00780725	0.842982	0.957955		0.477095	0.00117521	0.0445011
WBGene00000599	col-10		-0.70753	0.00154261	0.0109599		-0.41672	0.0257453	0.0797197		-0.0242873	0.590269	0.875773		0.0155328	0.690511	0.936275
WBGene00000601	col-12		-0.415369	0.039703	0.134607		-0.207234	0.250869	0.421512		-0.0437497	0.447749	0.808506		0.00509433	0.881059	0.975164
WBGene00000602	col-13		-0.0673411	0.608869	0.772947		-0.0852168	0.612428	0.750918		-0.0087709	0.863535	0.963409		-0.00494034	0.867548	0.972927
WBGene00000603	col-14		0.0611346	0.609851	0.773699		1.00691	8.9888e-05	0.000736107		-0.246459	0.0266869	0.201121		0.0528817	0.233826	0.699414
WBGene00000606	col-17		1.96291	9.14141e-14	8.94635e-12		2.14745	8.13807e-16	6.53727e-14		-0.00356175	0.92947	0.9813		0.0203954	0.609814	0.905985
WBGene00000608	col-19		-0.0852741	0.482769	0.67563		-0.0193412	0.890523	0.937309		0.0308385	0.505738	0.836958		0.0552102	0.218887	0.683565
WBGene00000609	col-20		-0.195503	0.141249	0.316291		-0.326076	0.0506953	0.133989		-0.00125594	0.974735	0.992903		-0.0205904	0.60687	0.904318
WBGene00000610	col-33		0.22315	0.146053	0.322485		0.826483	0.00447731	0.0197215		-0.119463	0.120535	0.469339		-0.00487354	0.892152	0.978319
WBGene00000611	col-34		0.284276	0.0643703	0.188958		0.450032	0.0216852	0.0699535		-0.0106515	0.809215	0.946847		0.00783802	0.837661	0.967983
WBGene00000615	col-38		0.0223514	0.862314	0.928462		0.448513	0.0567209	0.14581		-0.103006	0.123834	0.473746		0.00580726	0.846542	0.969186
WBGene00000616	col-39		-0.231275	0.0985302	0.24997		-0.501359	0.0105536	0.0395001		-0.0172601	0.684042	0.909814		-0.0605137	0.189503	0.652298
WBGene00000618	col-41		2.81723	1.66154e-22	5.63182e-20		2.50592	1.23786e-18	1.29343e-16		0.414142	0.00640538	0.079763		0.0948282	0.0803491	0.480744
WBGene00000625	col-48		0.0815763	0.53199	0.713272		0.625224	0.0155256	0.0534059		-0.102877	0.154674	0.52478		0.013252	0.709885	0.940888
WBGene00000630	col-53		-0.208402	0.156666	0.33813		-0.0457374	0.761856	0.856129		-0.20828	0.0415334	0.263527		-0.036386	0.360003	0.797923
WBGene00000631	col-54		0.0267351	0.835464	0.914784		0.115811	0.489673	0.652131		-0.0527706	0.374288	0.757768		-0.0137594	0.685901	0.934151
WBGene00000634	col-58		0.101122	0.460295	0.658099		0.246762	0.199894	0.360723		-0.0693018	0.265129	0.668692		-0.0190064	0.569007	0.892572
WBGene00000637	col-61		0.058607	0.643216	0.798176		0.615931	0.0131169	0.0468147		-0.0240787	0.64781	0.899542		0.0760461	0.117666	0.556949
WBGene00000639	col-63		-0.0300352	0.803622	0.896465		0.139493	0.403348	0.576265		-0.0680077	0.194174	0.586139		-0.00544648	0.830504	0.967296
WBGene00000640	col-64		-0.0655803	0.598401	0.76511		0.0398341	0.789231	0.874483		-0.0560209	0.331803	0.723986		-0.00628647	0.864205	0.972565
WBGene00000641	col-65		-0.240105	0.0930819	0.241201		0.119682	0.410837	0.58353		-0.174847	0.0547592	0.309345		0.023128	0.560811	0.890595
WBGene00000644	col-68		0.911044	0.000533668	0.00458935		1.07788	0.000165233	0.00125159		-0.0273234	0.581947	0.873643		-0.0092131	0.807751	0.963966
WBGene00000645	col-69		-0.150979	0.255102	0.459931		0.018885	0.895251	0.940345		0.0169579	0.711592	0.918912		0.0833265	0.103238	0.531175
WBGene00000647	col-71		0.0687681	0.602986	0.768852		0.362376	0.0950989	0.212564		-0.0141265	0.784857	0.939796		0.028254	0.380967	0.810723
WBGene00000649	col-73		0.16233	0.259809	0.46516		0.78304	0.00974303	0.0371058		-0.0851094	0.163163	0.538034		0.00184069	0.948839	0.988784
WBGene00000650	col-74		-2.59409	5.87133e-30	3.70881e-27		-2.68746	1.21323e-30	4.95892e-28		-0.073879	0.169612	0.549831		-0.0808481	0.112317	0.547351
WBGene00000652	col-76		0.504048	0.000910054	0.00710906		0.176031	0.165623	0.316346		0.370395	0.00445952	0.0622668		0.0400919	0.36775	0.804062
WBGene00000653	col-77		-0.0907357	0.503376	0.691743		0.118381	0.48862	0.651228		-0.0736154	0.241877	0.642887		0.00614243	0.848152	0.969473
WBGene00000656	col-80		0.0158662	0.898707	0.948989		0.201522	0.241979	0.4114		-0.00605391	0.905598	0.974408		0.0361477	0.355413	0.794812
WBGene00000657	col-81		-0.209806	0.181637	0.372412		-0.858437	0.00712114	0.0288184		0.0309944	0.572298	0.869449		-0.0268239	0.42868	0.836121
WBGene00000658	col-83		0.129517	0.342595	0.551686		0.255094	0.164135	0.314489		-0.0284691	0.598899	0.879125		-0.00281131	0.937164	0.986398
WBGene00000662	col-87		0.429004	0.0262699	0.0995569		0.223612	0.187829	0.345272		0.0152398	0.760949	0.93319		-0.0238592	0.534184	0.881746
WBGene00000664	col-89		2.86102	1.04186e-21	3.01641e-19		3.46995	6.34649e-29	2.09993e-26		-0.220376	0.0356628	0.240585		-0.0151866	0.696901	0.937727
WBGene00000665	col-90		1.46025	0.000168149	0.00175992		1.80753	3.42547e-05	0.000317447		-0.0584259	0.333139	0.724726		-0.0200081	0.559142	0.890202
WBGene00000666	col-91		-0.474297	0.0288025	0.106624		-0.327226	0.117598	0.248049		-0.0140153	0.792998	0.942501		0.0117237	0.719175	0.943649
WBGene00000667	col-92		0.063775	0.629606	0.788638		0.122743	0.471866	0.637966		0.0147966	0.782321	0.939564		0.0171547	0.607666	0.904437
WBGene00000668	col-93		-0.576096	0.0154896	0.0677695		-0.771558	0.00909986	0.0352258		-0.0146069	0.785101	0.939796		-0.015855	0.645248	0.920544
WBGene00000669	col-94		0.0279427	0.820176	0.906401		0.2542	0.148121	0.292557		-0.0646256	0.286198	0.687073		0.00557247	0.878863	0.975092
WBGene00000670	col-95		2.33447	2.10471e-18	4.09328e-16		3.49619	9.0942e-37	6.65169e-34		-0.398078	0.00679301	0.0827365		0.0548162	0.223875	0.690126
WBGene00000671	col-96		1.93856	1.82734e-12	1.38014e-10		1.46211	7.098e-08	1.35125e-06		-0.0802954	0.192792	0.583981		-0.368411	0.00304674	0.082745
WBGene00000672	col-97		-0.0623485	0.625495	0.785302		0.260295	0.156467	0.305397		-0.0620379	0.310127	0.708972		0.0344337	0.373362	0.807717
WBGene00000673	col-98		0.133201	0.33218	0.541439		0.143915	0.380824	0.555565		0.00105038	0.983661	0.995481		-0.00257927	0.941889	0.986859
WBGene00000674	col-99		0.175551	0.161702	0.345558		-0.261001	0.0833697	0.193744		0.0225409	0.563153	0.864861		-0.215422	0.0109289	0.179067
WBGene00000675	col-101		1.31054	3.27547e-07	8.12843e-06		1.86298	3.59925e-12	1.67287e-10		-0.739296	0.000296837	0.00794825		-0.097017	0.0765767	0.470255
WBGene00000677	col-103		0.246696	0.0739261	0.207476		0.556858	0.00410811	0.0183509		-0.0295021	0.489218	0.831641		0.0156951	0.69561	0.937687
WBGene00000678	col-104		-0.142795	0.308678	0.51808		0.130311	0.428158	0.599508		-0.135581	0.0956366	0.418212		0.0050392	0.885405	0.976391
WBGene00000680	col-106		0.541049	0.0159028	0.0691061		0.617367	0.0155601	0.0534716		-0.0584297	0.332675	0.724651		-0.037604	0.336661	0.784062
WBGene00000681	col-107		-0.722317	0.00463387	0.0262845		-0.404778	0.0528549	0.138334		-0.12384	0.113245	0.457013		-0.025976	0.491307	0.861861
WBGene00000683	col-109		0.107516	0.384105	0.591392		0.676735	0.00246723	0.012166		-0.0205635	0.639578	0.897621		0.0891262	0.0913158	0.507783
WBGene00000685	col-111		1.06095	0.00114693	0.00863893		1.82251	1.30648e-05	0.000136513		-0.0422626	0.461214	0.815872		0.0128872	0.708292	0.940575
WBGene00000687	col-113		1.41574	6.58048e-05	0.000795208		2.69117	1.5691e-10	5.4651e-09		-0.0628992	0.307358	0.705658		0.0615406	0.163083	0.61873
WBGene00000689	col-115		0.00991531	0.934932	0.9682		0.307225	0.0918719	0.207331		-0.0632994	0.28817	0.688324		0.0206681	0.58714	0.897284
WBGene00000690	col-116		0.324724	0.0303194	0.110939		0.257306	0.091695	0.207033		0.0168496	0.667113	0.90539		-0.00200592	0.959754	0.990696
WBGene00000691	col-117		-1.26058	2.17717e-07	5.70733e-06		-0.788707	0.000415593	0.00274892		-0.0374522	0.411528	0.785039		0.034889	0.404974	0.823319
WBGene00000692	col-118		0.137936	0.265452	0.47228		0.103452	0.459681	0.627708		-0.0165024	0.680042	0.909158		-0.0327595	0.431636	0.836962
WBGene00000693	col-119		0.90245	1.29633e-05	0.000199945		1.62937	1.24538e-13	7.52478e-12		0.00117757	0.971944	0.992903		0.368853	0.00202494	0.0635227
WBGene00000694	col-120		-0.151598	0.280401	0.487814		-0.124714	0.465493	0.632413		-0.00703452	0.885927	0.969595		0.00574734	0.836508	0.967983
WBGene00000695	col-121		-1.55804	8.23117e-07	1.81569e-05		-2.60309	8.73436e-15	6.03887e-13		0.750863	0.000488315	0.0116002		0.018128	0.62701	0.912088
WBGene00000696	col-122		0.580642	0.00148817	0.0106353		1.19799	7.9424e-08	1.49763e-06		-0.108544	0.105425	0.438781		0.0237023	0.566953	0.892557
WBGene00000698	col-124		0.0215856	0.852357	0.922997		-0.017467	0.89828	0.942073		0.0174349	0.663129	0.904456		0.0048062	0.903216	0.981357
WBGene00000699	col-125		0.241136	0.122712	0.288403		1.04051	0.000813789	0.00480018		-0.0394317	0.473365	0.824204		0.0447259	0.276724	0.740423
WBGene00000703	col-129		0.0959054	0.481684	0.674795		-0.0089664	0.956111	0.97434		0.0724343	0.246062	0.647841		0.012953	0.68829	0.935194
WBGene00000704	col-130		-0.127769	0.351958	0.561377		0.397082	0.0627772	0.157989		-0.458603	0.00534899	0.0705264		0.000224573	0.994888	0.999016
WBGene00000705	col-131		0.253991	0.0908473	0.237831		0.115807	0.438076	0.608855		0.0153552	0.739546	0.927711		-0.0228122	0.559003	0.890202
WBGene00000712	col-139		-0.0362882	0.77746	0.881306		-0.114403	0.489404	0.651878		0.0462582	0.426039	0.7956		0.0134044	0.698517	0.938629
WBGene00000713	col-140		1.1312	0.000264775	0.00254818		1.97151	4.63258e-08	9.21016e-07		-0.0113354	0.822091	0.950651		0.0781394	0.111253	0.545874
WBGene00000714	col-141		-0.00303385	0.980989	0.990824		0.154435	0.370562	0.544942		-0.23544	0.028285	0.209083		-0.0518172	0.203616	0.666272
WBGene00000715	col-142		1.20176	4.52817e-06	8.01406e-05		1.64271	2.28823e-09	6.15078e-08		-0.0317945	0.498418	0.83437		0.0291024	0.472401	0.855826
WBGene00000716	col-143		1.80419	1.5747e-12	1.2024e-10		2.65937	1.00914e-23	1.92111e-21		0.00573165	0.884229	0.969504		0.422231	0.00181143	0.0595116
WBGene00000717	col-144		-0.48146	0.0100391	0.0483931		-0.192934	0.207305	0.369943		0.0265783	0.557939	0.86262		0.110958	0.0575324	0.420582
WBGene00000718	col-145		0.768328	0.00509345	0.02845		2.21864	2.181e-07	3.66941e-06		-0.0620423	0.313654	0.710026		0.0593952	0.16671	0.623837
WBGene00000719	col-146		0.196902	0.201065	0.397411		0.370019	0.0913228	0.206536		-0.0222738	0.676156	0.907834		-0.000235368	0.99396	0.998589
WBGene00000720	col-147		-0.335592	0.0609846	0.182337		-0.293512	0.122246	0.254677		-0.0590881	0.327516	0.721657		-0.0241583	0.515109	0.872027
WBGene00000722	col-149		0.275999	0.0761402	0.211105		0.918212	0.000639601	0.00392776		-0.0164874	0.72682	0.924881		0.0585699	0.194968	0.656387
WBGene00000723	col-150		0.0765999	0.533379	0.714307		0.734408	0.00283105	0.0136418		-0.133292	0.0951984	0.41718		0.0281824	0.478491	0.857273
WBGene00000724	col-151		0.958303	0.000833946	0.00663766		0.671075	0.00862351	0.0336348		-0.000590102	0.990709	0.996896		-0.0298184	0.446166	0.843332
WBGene00000726	col-153		0.0301827	0.784145	0.885237		-0.00894539	0.943162	0.967587		0.0309802	0.390708	0.770734		0.0215306	0.610442	0.90653
WBGene00000727	col-154		0.3402	0.0633365	0.187154		1.9448	1.67534e-06	2.25547e-05		-0.0939997	0.177878	0.562962		0.0751226	0.111009	0.545799
WBGene00000728	col-155		-0.136199	0.275781	0.482019		0.142165	0.324453	0.498831		0.0167112	0.685027	0.909831		0.20705	0.0132522	0.20305
WBGene00000730	col-157		0.242342	0.139881	0.314298		1.07951	0.00242638	0.0120128		-0.0123297	0.816993	0.949018		0.0519721	0.184223	0.644942
WBGene00000731	col-158		0.876976	0.000400048	0.00362243		1.47313	4.825e-07	7.33621e-06		-0.137867	0.0901257	0.406233		-0.004613	0.905073	0.98138
WBGene00000732	col-159		-0.0351699	0.785554	0.886		-0.0474189	0.768671	0.860801		0.0260345	0.634718	0.895619		0.0154415	0.650554	0.922206
WBGene00000733	col-160		0.0785626	0.512258	0.699171		0.558797	0.00581606	0.0244186		-0.0248718	0.568154	0.867272		0.076063	0.125554	0.567697
WBGene00000734	col-161		-0.0536202	0.672807	0.818229		0.19212	0.285551	0.457519		-0.0464763	0.371483	0.756431		0.0168169	0.550755	0.887197
WBGene00000738	col-165		-2.69609	8.45967e-38	1.67949e-34		-2.82192	1.01835e-39	9.43464e-37		-0.0833213	0.133243	0.48997		-0.110898	0.0549821	0.413466
WBGene00000739	col-166		-0.00761222	0.947912	0.975017		-0.0483156	0.727484	0.833733		0.0421126	0.377749	0.760258		0.0242076	0.549306	0.886977
WBGene00000740	col-167		-0.22281	0.152676	0.332666		0.00567077	0.970728	0.983466		-0.0886645	0.194675	0.586471		0.00597514	0.864944	0.972629
WBGene00000741	col-168		-0.227589	0.141152	0.316217		-0.139254	0.390776	0.564398		-0.0859241	0.202451	0.5962		-0.0246898	0.508784	0.869484
WBGene00000742	col-169		-0.226745	0.118971	0.28267		0.132638	0.382614	0.557357		-0.424558	0.00641346	0.0797922		-0.0109325	0.772703	0.957055
WBGene00000743	col-170		-0.171954	0.23203	0.433887		0.0998449	0.530323	0.685381		-0.176828	0.0577931	0.319264		-0.00236243	0.946716	0.988239
WBGene00000745	col-172		-0.0249405	0.830492	0.911805		0.126213	0.372071	0.54664		0.0257519	0.543501	0.855794		0.0908521	0.0879035	0.50127
WBGene00000746	col-173		1.49652	1.13235e-06	2.41353e-05		2.27933	1.02258e-11	4.25473e-10		-0.215775	0.0384038	0.251239		-0.00288631	0.938312	0.986439
WBGene00000747	col-174		0.0548641	0.66368	0.811612		0.141485	0.384478	0.559288		-0.0773964	0.234015	0.634155		-0.0285225	0.4531	0.847017
WBGene00000749	col-176		0.34725	0.060367	0.180919		0.649235	0.0150509	0.0522644		-0.129903	0.102682	0.433048		-0.0425518	0.280833	0.745033
WBGene00000750	col-177		-1.40015	1.59448e-06	3.24905e-05		-0.606518	0.00774266	0.0309284		-0.144617	0.0796836	0.382806		0.0177767	0.639014	0.917205
WBGene00000751	col-178		0.219398	0.111809	0.27193		0.374381	0.0339223	0.0986023		0.0124636	0.764576	0.934054		0.0343752	0.406403	0.823703
WBGene00000752	col-179		1.68154	7.33151e-11	4.0592e-09		2.0667	5.53055e-15	3.92133e-13		0.0131151	0.748447	0.930365		0.083336	0.10495	0.533552
WBGene00000753	col-180		0.313397	0.0819766	0.222115		1.20596	0.00138245	0.00758763		-0.0847694	0.195295	0.587488		0.00564805	0.861193	0.971906
WBGene00000754	col-181		0.113448	0.348844	0.558427		0.288615	0.0679768	0.167229		-0.195749	0.0405509	0.259814		-0.0518915	0.246193	0.712464
WBGene00000755			0.172488	0.212415	0.412224		1.41562	4.72738e-06	5.66837e-05		-0.0137923	0.774222	0.937255		0.420224	0.00234623	0.0690795
WBGene00000757	col-184		0.586586	0.00248523	0.0160788		0.940381	5.67244e-05	0.000493612		-0.103555	0.123734	0.47357		-0.021781	0.590457	0.89817
WBGene00000759	col-186		-0.00788545	0.947935	0.975017		0.309099	0.0846778	0.195912		-0.0200116	0.678304	0.908568		0.0630985	0.170602	0.62816
WBGene00000761	coq-1		0.276962	0.00528931	0.0293435		0.27341	0.00868358	0.0338122		0.0104599	0.554317	0.85994		0.0176941	0.671527	0.929556
WBGene00000762	coq-2		-0.101573	0.261116	0.466822		-0.108015	0.264891	0.436626		0.00179961	0.899756	0.973246		0.00546415	0.892932	0.97876
WBGene00000763	coq-3		-0.226644	0.0276262	0.103232		0.143582	0.181197	0.337185		0.0022436	0.90108	0.973409		0.364261	0.000249834	0.014991
WBGene00000764	coq-4		-0.0279903	0.79189	0.889212		0.0471118	0.694064	0.809722		-0.0288242	0.368255	0.754592		-0.0101122	0.810503	0.964194
WBGene00000765	coq-5		0.0151426	0.878904	0.937313		-0.0275185	0.801609	0.883423		-0.00344745	0.861128	0.96279		-0.0249505	0.563542	0.89167
WBGene00000766	coq-6		0.028434	0.748482	0.865164		0.118552	0.215026	0.378734		0.00108673	0.937485	0.982671		0.0440315	0.31934	0.773059
WBGene00000767	coq-8		0.228016	0.0111111	0.0521837		0.361064	0.00022524	0.00162775		-0.00441148	0.743695	0.928583		0.0348673	0.411098	0.827016
WBGene00000768	cor-1		0.0672882	0.480693	0.674233		0.182857	0.0825161	0.192307		0.00328431	0.847582	0.959727		0.0573411	0.222916	0.689455
WBGene00000770	cpb-1		-0.0697719	0.547836	0.724867		-0.195692	0.171817	0.324863		-0.0104964	0.772531	0.936677		-0.0465613	0.291789	0.750813
WBGene00000771	cpb-2		-0.441423	0.0174901	0.0739908		-0.314588	0.0696277	0.170355		0.0222331	0.619738	0.887903		0.0445752	0.291419	0.750668
WBGene00000772	cpb-3		-0.175087	0.165835	0.350937		-0.282161	0.0673832	0.16618		-0.0167634	0.661986	0.904261		-0.0375462	0.37861	0.810259
WBGene00000773	cpf-1		-0.181614	0.0661853	0.192259		-0.207271	0.0527461	0.138174		0.000858338	0.959904	0.989232		-0.00207081	0.960308	0.990696
WBGene00000774	cpf-2		0.078147	0.431739	0.633099		-0.0108617	0.920277	0.953555		-0.00472456	0.808354	0.946804		-0.0525073	0.259368	0.721834
WBGene00000775	cpin-1		0.461931	0.00301738	0.0187424		0.453951	0.00412272	0.0183886		0.0651271	0.189945	0.579239		0.0557632	0.229978	0.696077
WBGene00000776	cpl-1		0.0849522	0.400842	0.606742		-0.144048	0.200365	0.361245		-0.00813327	0.70028	0.915732		-0.168989	0.0122313	0.191202
WBGene00000777	cpn-1		-0.45638	9.46456e-05	0.00108792		-0.272018	0.0135247	0.0479106		-0.0014138	0.935488	0.982429		0.0655307	0.176107	0.635349
WBGene00000778	cpn-2		-0.23092	0.0898457	0.235983		0.148759	0.292218	0.464481		0.0346965	0.427788	0.7967		0.59017	0.000446864	0.0228312
WBGene00000779	cpn-3		0.109671	0.311536	0.520864		0.500824	0.000667175	0.00407191		-0.0594712	0.173739	0.556199		0.0470265	0.302725	0.759381
WBGene00000780	cpn-4		0.197736	0.0811388	0.220663		0.0826564	0.490741	0.653259		0.0721228	0.134997	0.492402		0.0187153	0.660744	0.926014
WBGene00000781	cpr-1		-0.131177	0.258443	0.46355		-0.56917	0.00100063	0.005732		-0.0213564	0.535668	0.851737		-0.256559	0.00544304	0.120869
WBGene00000782	cpr-2		-0.161925	0.247818	0.452078		0.29951	0.108056	0.23332		2.58753	8.59634e-12	2.25402e-09		3.72329	1.03019e-21	2.04522e-18
WBGene00000783	cpr-3		0.958129	5.79833e-11	3.28896e-09		0.0808205	0.467796	0.634292		0.612989	5.491e-06	0.000324717		-0.0614167	0.200271	0.663294
WBGene00000784	cpr-4		1.02425	1.54914e-10	8.10362e-09		1.22082	4.91451e-14	3.14732e-12		-0.210801	0.0196343	0.166897		-0.0565585	0.230384	0.696487
WBGene00000785	cpr-5		1.57316	1.23799e-11	7.89188e-10		2.15663	1.67644e-19	1.95777e-17		-0.538536	0.00144912	0.0273248		-0.039947	0.353889	0.793226
WBGene00000786	cpr-6		-0.505594	0.000163616	0.00171995		-0.609221	1.90671e-05	0.000189539		-0.14832	0.0377858	0.248801		-0.183136	0.00979862	0.169502
WBGene00000787	cps-6		0.680216	1.5644e-05	0.000235648		0.985331	4.23583e-09	1.0664e-07		-0.0162784	0.552188	0.858674		0.0434334	0.336457	0.784062
WBGene00000788	cpz-1		0.535344	0.000260468	0.00251369		0.731378	5.77506e-06	6.7442e-05		-0.336577	0.00527874	0.0700656		-0.107286	0.0567732	0.419266
WBGene00000789	cpz-2		0.0268523	0.798055	0.89349		0.187337	0.124113	0.257235		-0.127254	0.05568	0.312767		-0.0274034	0.527873	0.878015
WBGene00000792	crb-1		0.160244	0.162273	0.346354		-0.17316	0.177554	0.332364		0.0702344	0.155624	0.525965		-0.0636138	0.1848	0.644942
WBGene00000793	crh-1		-0.0815427	0.452115	0.651331		-0.448901	0.00211483	0.0107341		0.0366141	0.30594	0.704318		-0.0621077	0.194304	0.656355
WBGene00000794	crn-1		-0.119028	0.25099	0.454997		-0.137002	0.232139	0.399164		-0.0246174	0.371803	0.756431		-0.0424353	0.34784	0.790473
WBGene00000795	crn-2		0.195145	0.0783793	0.215392		0.420465	0.00185113	0.00960251		0.0748728	0.12076	0.469428		0.244804	0.00373835	0.0949761
WBGene00000796	crn-3		-0.0566908	0.558927	0.734978		0.0648072	0.540943	0.693424		-0.0381869	0.209928	0.606241		-0.00238899	0.954383	0.988936
WBGene00000797	crn-4		-0.224518	0.0439108	0.144744		-0.33181	0.00853482	0.0333357		0.0393978	0.243877	0.644525		0.0233154	0.588603	0.897284
WBGene00000798	crn-5		-0.211535	0.0313171	0.113363		-0.0817403	0.423923	0.595445		-0.00480224	0.773351	0.936989		0.0485891	0.287202	0.749247
WBGene00000799	crn-6		0.686905	2.38055e-05	0.000334504		0.511915	0.000549826	0.00346842		0.209728	0.0230891	0.183564		0.0741878	0.137909	0.586419
WBGene00000800	cars-1		-0.102534	0.233613	0.435891		-0.0770902	0.398518	0.571475		-0.011089	0.468363	0.820506		-0.0151091	0.705834	0.940043
WBGene00000801			0.133557	0.23616	0.43911		0.33422	0.0164852	0.0560409		0.000804745	0.976842	0.993029		0.058254	0.216441	0.6799
WBGene00000802	crt-1		0.241232	0.0382144	0.130804		0.259631	0.0410458	0.114403		0.00020432	0.993307	0.997221		-0.00088733	0.983157	0.996687
WBGene00000803	csb-1		-0.0650778	0.53072	0.712332		-0.322689	0.0105302	0.0394441		0.0327332	0.296985	0.697397		-0.0399754	0.372777	0.806845
WBGene00000804	csc-1		0.0156122	0.893736	0.945613		-0.107473	0.44985	0.619641		-0.0863087	0.167397	0.545535		-0.164331	0.0232596	0.270771
WBGene00000812	csk-1		-0.0554392	0.614749	0.777217		-0.0699809	0.577844	0.724254		0.00556915	0.84661	0.959105		0.00582643	0.888557	0.977052
WBGene00000813	csn-1		-0.117607	0.228759	0.430302		-0.220688	0.0427695	0.117661		-0.0231648	0.338412	0.729813		-0.0948264	0.0756375	0.467985
WBGene00000814	csn-2		-0.163971	0.0817295	0.221748		-0.114852	0.250673	0.421387		0.00129756	0.932445	0.982214		0.0289209	0.49894	0.864654
WBGene00000815	csn-3		-0.0848257	0.37013	0.578463		-0.196836	0.0597213	0.151866		0.0142126	0.47001	0.821188		-0.0110237	0.79121	0.9599
WBGene00000816	csn-4		-0.0466492	0.668782	0.815412		-0.0267356	0.828788	0.90017		-0.0143445	0.627504	0.891416		-0.0114588	0.784535	0.959514
WBGene00000817	csn-5		-0.219566	0.0132486	0.0598362		-0.298116	0.00172956	0.00909756		-0.00183525	0.884629	0.969534		-0.03381	0.422965	0.832768
WBGene00000818	csn-6		-0.161309	0.0618217	0.18389		-0.0894683	0.323924	0.498514		-0.0176208	0.320078	0.714922		-0.00438273	0.911319	0.981574
WBGene00000820	csp-2		-0.0682377	0.580525	0.752439		0.600165	0.00938898	0.0360358		-0.195546	0.0468416	0.281588		0.050527	0.242654	0.709099
WBGene00000822	csq-1		-0.0985751	0.345575	0.554749		0.0448748	0.696415	0.811309		-0.349771	0.00354934	0.0532642		-0.0810348	0.113869	0.549062
WBGene00000829	ctb-1		0.139845	0.200556	0.396688		0.354672	0.00812933	0.0320827		-0.00655603	0.792989	0.942501		0.0510587	0.269524	0.73299
WBGene00000830	ctl-1		0.126585	0.139821	0.314214		-0.0925647	0.306464	0.479237		0.0851355	0.0498983	0.292928		-0.0218246	0.589571	0.897693
WBGene00000831	ctl-2		0.083445	0.386596	0.593452		-0.264552	0.0153752	0.0530986		0.262464	0.00650015	0.0805821		-0.0243973	0.568911	0.892572
WBGene00000832	ctn-1		0.307641	0.0130809	0.0592712		0.487467	0.000856121	0.00500316		0.00361145	0.885745	0.969595		0.0451484	0.319681	0.773116
WBGene00000833	cts-1		-0.209124	0.0171991	0.0732056		-0.0942923	0.29979	0.472785		0.00918977	0.525138	0.845245		0.106763	0.0476239	0.387488
WBGene00000834	cua-1		0.131097	0.221402	0.422933		0.020961	0.857399	0.916938		0.0328041	0.310698	0.709069		-0.00125257	0.976266	0.994807
WBGene00000835	cuc-1		0.183802	0.101269	0.254445		0.246795	0.0515017	0.135578		-0.00136895	0.955696	0.98834		0.0107092	0.799812	0.96219
WBGene00000836	cul-1		-0.0105308	0.917003	0.957086		-0.0238715	0.83116	0.901689		-0.0224473	0.395385	0.773883		-0.0434303	0.33804	0.784918
WBGene00000837	cul-2		-0.0450936	0.661074	0.810638		-0.0704356	0.538855	0.691456		-0.0254855	0.370665	0.756431		-0.049407	0.284267	0.746598
WBGene00000838	cul-3		-0.0934078	0.371867	0.579809		-0.0600938	0.602826	0.744202		-0.00779491	0.736982	0.927564		0.0015349	0.970938	0.993706
WBGene00000839	cul-4		-0.131621	0.169651	0.35657		-0.18298	0.0801773	0.188475		-0.00631051	0.714281	0.919065		-0.0322454	0.458462	0.848179
WBGene00000840	cul-5		-0.229661	0.0291777	0.107645		-0.296024	0.0102706	0.0387297		0.111526	0.0535906	0.305475		0.077979	0.12351	0.564613
WBGene00000841	cul-6		0.652715	2.24098e-05	0.00031811		0.16517	0.165495	0.316294		0.581338	7.27483e-05	0.00261236		0.0505469	0.274564	0.739251
WBGene00000843	cup-2		-0.0201789	0.833991	0.913963		0.0307938	0.769382	0.860894		0.110281	0.050353	0.294833		0.158213	0.0139462	0.20965
WBGene00000845	cup-4		0.144509	0.186215	0.378337		0.426883	0.00222557	0.0112223		-0.0323124	0.331956	0.724167		0.0338955	0.441705	0.84145
WBGene00000846	cup-5		-0.0901585	0.415237	0.619317		-0.0374327	0.762836	0.857003		0.00661649	0.814367	0.948778		0.0325034	0.454813	0.847521
WBGene00000853	cut-6		-0.088378	0.452673	0.65176		-0.127422	0.353789	0.52861		0.0534687	0.270019	0.673787		0.0393401	0.359569	0.797691
WBGene00000854	cux-7		-0.077625	0.424662	0.627221		-0.0439547	0.677842	0.800553		-0.0151898	0.474504	0.824204		-0.0138939	0.741746	0.946361
WBGene00000857	cwn-1		0.111031	0.327182	0.536692		0.215513	0.108747	0.234303		-0.0183073	0.572336	0.869449		0.00249253	0.951978	0.988921
WBGene00000858	cwn-2		-0.157929	0.187768	0.380391		-0.164011	0.223298	0.388674		0.0646112	0.197077	0.589744		0.0664105	0.167295	0.624803
WBGene00000862	cwp-4		0.0822297	0.491772	0.683415		0.240085	0.122768	0.255518		-0.0505088	0.320138	0.714922		-0.00517698	0.894985	0.979647
WBGene00000863	cya-1		-0.0498106	0.663273	0.811343		-0.142572	0.298537	0.471344		-0.00499765	0.884756	0.969558		-0.0316696	0.453892	0.847521
WBGene00000865	cyb-1		-0.234445	0.0515832	0.161927		-0.155993	0.218135	0.38232		-0.0115741	0.684862	0.909831		0.0129971	0.757167	0.950162
WBGene00000866	cyb-2.1		-0.28457	0.0152473	0.0668215		-0.266678	0.0315468	0.09335		-0.0284133	0.349034	0.739635		-0.0287651	0.509312	0.869589
WBGene00000867	cyb-2.2		-0.359562	0.00546267	0.0301488		-0.2923	0.0251096	0.0784153		-0.0140417	0.604396	0.88076		0.000863006	0.9836	0.996726
WBGene00000868	cyb-3		-0.172472	0.1343	0.305588		-0.0996768	0.424438	0.596017		-0.0279396	0.407366	0.783118		-0.00542236	0.896667	0.979814
WBGene00000869	cyc-1		0.171765	0.0876356	0.231992		0.167755	0.122339	0.254742		-0.00777325	0.686222	0.910639		-0.024364	0.570816	0.89275
WBGene00000870	cyd-1		0.122579	0.27568	0.482019		-0.233504	0.0771322	0.183577		0.231876	0.0198529	0.167505		-0.022631	0.594753	0.898427
WBGene00000871	cye-1		-0.155501	0.198097	0.393879		-0.18798	0.176542	0.331053		-0.0273033	0.477377	0.82594		-0.033016	0.438493	0.839813
WBGene00000872	cyk-1		-0.0700515	0.533507	0.714409		-0.0177195	0.889914	0.937293		-0.0291831	0.428462	0.797323		-0.0127211	0.758754	0.950796
WBGene00000874	cyk-3		-0.0638121	0.525608	0.709276		-0.00354744	0.974356	0.985059		-0.0128493	0.565403	0.866199		0.00118071	0.977602	0.995
WBGene00000875	cyk-4		-0.0291436	0.790918	0.888777		-0.0403647	0.74831	0.847467		-0.0462551	0.265769	0.669014		-0.0540349	0.242748	0.709099
WBGene00000876	cyl-1		-0.0276464	0.770704	0.877542		0.0369586	0.720216	0.828761		-0.0100085	0.59076	0.875984		0.00465943	0.910691	0.98138
WBGene00000877	cyn-1		-0.155046	0.151607	0.331062		-0.285927	0.022948	0.0732113		-0.00509791	0.827336	0.953258		-0.0486581	0.289981	0.749969
WBGene00000878	cyn-2		-0.393087	0.0141787	0.063195		-0.313976	0.0470568	0.126783		0.0059302	0.869254	0.965342		0.0260133	0.526369	0.87718
WBGene00000879	cyn-3		-0.0394057	0.690999	0.829617		0.0609981	0.576316	0.723166		-0.030509	0.283504	0.685759		-0.00487227	0.907703	0.98138
WBGene00000880	cyn-4		-0.0276278	0.77272	0.87851		0.0320705	0.758459	0.85419		-0.0173308	0.422697	0.79394		-0.00854059	0.837986	0.968139
WBGene00000881	cyn-5		0.302772	0.0186201	0.0772501		0.361695	0.0112441	0.0414482		-0.0246945	0.451315	0.809385		-0.0244086	0.567896	0.892557
WBGene00000882	cyn-6		0.167946	0.186207	0.378337		0.247144	0.106034	0.23064		-0.053131	0.290907	0.690494		-0.0316498	0.44671	0.843332
WBGene00000883	cyn-7		-0.0814749	0.464738	0.661254		-0.0949512	0.455136	0.623831		-0.00819546	0.782046	0.939501		-0.0122007	0.769936	0.955681
WBGene00000884	cyn-8		0.107695	0.302266	0.511332		-0.107207	0.352062	0.526484		0.0634299	0.140736	0.501651		-0.021088	0.623456	0.91173
WBGene00000885	cyn-9		-0.226827	0.042875	0.142374		-0.150729	0.202433	0.363933		-0.0431689	0.228039	0.62808		-0.0193397	0.651394	0.922869
WBGene00000886	cyn-10		-0.222656	0.0385278	0.131585		-0.0883745	0.431115	0.602433		-0.0605009	0.139407	0.500087		-0.00820973	0.845843	0.968958
WBGene00000887	cyn-11		-0.227459	0.0218957	0.0867488		-0.230066	0.0294491	0.0884875		0.00328869	0.842268	0.957955		0.013069	0.754496	0.949617
WBGene00000888	cyn-12		-0.360927	0.000194145	0.00197803		-0.262682	0.00663136	0.0271767		0.00643776	0.651766	0.900833		0.070379	0.145495	0.597517
WBGene00000889	cyn-13		0.00315351	0.977628	0.989231		0.180919	0.187606	0.344953		-0.0275652	0.466932	0.819863		0.0235035	0.57378	0.893726
WBGene00000890	sig-7		-0.0216775	0.813379	0.902621		-0.0785516	0.430363	0.601746		-0.0033677	0.828029	0.953258		-0.0332573	0.442313	0.841671
WBGene00000891	cyn-15		-0.0185527	0.848366	0.920714		-0.0840186	0.431391	0.602649		-0.0124523	0.544071	0.855796		-0.0565031	0.230091	0.696185
WBGene00000892	cyn-16		0.0259296	0.803294	0.896411		-0.142458	0.230378	0.397019		-0.00315834	0.891356	0.97101		-0.08115	0.113524	0.549062
WBGene00000893	cyn-17		-0.56587	0.0100394	0.0483931		-0.952981	0.000972394	0.00559328		0.040617	0.448243	0.8087		0.000760661	0.983351	0.996687
WBGene00000894	dab-1		-0.222818	0.0374517	0.12918		-0.262267	0.025072	0.078376		-0.00890583	0.676745	0.908142		-0.0249123	0.564457	0.891935
WBGene00000895	dac-1		1.5012	1.01045e-10	5.44274e-09		1.49688	5.4075e-10	1.66996e-08		-0.0609701	0.256002	0.658839		-0.0671162	0.163219	0.619066
WBGene00000896	dad-1		-0.438827	0.000429757	0.00385064		-0.445983	0.000484977	0.00311304		0.118276	0.0525112	0.302298		0.111605	0.0490006	0.392033
WBGene00000897	daf-1		-0.0811839	0.398115	0.604656		-0.181951	0.0863738	0.198435		0.0279057	0.27709	0.680896		0.00899707	0.82946	0.967296
WBGene00000898	daf-2		-0.0220576	0.848698	0.92093		-0.16997	0.237376	0.405808		-0.00225812	0.951976	0.987173		-0.046003	0.293394	0.752929
WBGene00000899	daf-3		-0.165087	0.134593	0.305774		-0.0976834	0.413524	0.586103		-0.0219079	0.449002	0.808837		-0.00316691	0.939972	0.986859
WBGene00000900	daf-4		0.127183	0.211414	0.410969		-0.0393935	0.720283	0.828761		0.00985553	0.642633	0.898006		-0.0533882	0.253095	0.718298
WBGene00000901	daf-5		-0.234382	0.0431507	0.142913		-0.327825	0.0130989	0.0468076		-0.0459347	0.229833	0.62897		-0.0867833	0.097156	0.517309
WBGene00000902	daf-6		0.188381	0.160392	0.343605		0.0625736	0.657413	0.785966		0.159015	0.0651164	0.341094		0.0366158	0.37908	0.810259
WBGene00000903	daf-7		0.157401	0.155016	0.335973		0.807237	1.88549e-06	2.51949e-05		-0.974624	3.00688e-09	4.74848e-07		-0.191999	0.00991152	0.17026
WBGene00000904	daf-8		-0.0679339	0.56046	0.736034		-0.580187	0.0026213	0.0127639		0.268265	0.0191304	0.164108		-0.00349602	0.930115	0.985467
WBGene00000905	daf-9		2.29954	2.34102e-22	7.56585e-20		2.43039	1.367e-24	2.83541e-22		-0.00992901	0.794174	0.943302		0.00933022	0.818986	0.965996
WBGene00000906	daf-10		-0.057062	0.621779	0.782615		-0.0543271	0.683224	0.803471		0.189235	0.0400407	0.257751		0.136712	0.0339964	0.330792
WBGene00000907	daf-11		-0.0789854	0.522933	0.707194		-0.106158	0.478713	0.643017		-0.0523946	0.339929	0.731041		-0.0417961	0.314697	0.771175
WBGene00000908	daf-12		0.123757	0.285876	0.493701		0.134413	0.308957	0.481613		0.0692446	0.178643	0.564099		0.0611113	0.195532	0.656513
WBGene00000910	daf-14		0.199296	0.0796033	0.217594		0.302476	0.0209169	0.0679233		-0.000454986	0.985423	0.996272		0.0230969	0.590843	0.898349
WBGene00000911	daf-15		-0.0821738	0.456279	0.65483		-0.11032	0.380338	0.555089		-0.000789246	0.977257	0.993195		-0.00670711	0.872285	0.973998
WBGene00000912	daf-16		-0.00881253	0.932605	0.966935		-0.08239	0.482523	0.646138		0.00669516	0.778195	0.938702		-0.0142673	0.736967	0.946361
WBGene00000913	daf-18		-0.219288	0.0835539	0.224942		-0.348598	0.0229579	0.0732259		-0.0250865	0.497196	0.834314		-0.0565737	0.221516	0.68815
WBGene00000914	daf-19		-0.14438	0.169828	0.356889		-0.107603	0.347082	0.522409		0.00319477	0.881634	0.968542		0.0250731	0.562382	0.891487
WBGene00000915	hsp-90		0.329118	0.000199829	0.00202702		0.506154	1.32086e-07	2.32061e-06		-0.00422	0.725914	0.924743		0.0537428	0.227769	0.693838
WBGene00000917	daf-25		0.00712998	0.937321	0.969192		-0.114458	0.245267	0.41506		0.00401638	0.789891	0.941562		-0.0432487	0.330833	0.780703
WBGene00000920	daf-28		1.11138	4.78736e-08	1.4622e-06		1.34391	8.74332e-11	3.16422e-09		0.0158296	0.644207	0.898449		0.0753982	0.131185	0.579124
WBGene00000923	daf-31		-0.166364	0.0868007	0.2306		-0.168985	0.10587	0.230426		0.00606896	0.725511	0.924569		0.0187915	0.656086	0.924198
WBGene00000928	dao-2		1.50445	7.08201e-05	0.000848823		1.58766	6.25148e-05	0.000538938		0.024874	0.647952	0.89956		0.0170032	0.627114	0.912088
WBGene00000929	dao-3		0.0150825	0.885711	0.941322		-0.0169206	0.885542	0.934255		0.0193829	0.485751	0.82991		0.0173923	0.683238	0.932776
WBGene00000931	dao-5		-0.129203	0.185762	0.377768		-0.105298	0.317915	0.491477		-0.0208088	0.368089	0.754585		-0.0246661	0.565147	0.89228
WBGene00000932	dao-6		-0.945311	0.000104204	0.00118022		0.0728339	0.605099	0.746212		-0.118426	0.105352	0.438739		0.299727	0.0053408	0.12018
WBGene00000933	dap-3		-0.00480757	0.95842	0.979681		-0.0150591	0.879924	0.930971		-0.00125065	0.935578	0.982449		-0.00738538	0.857676	0.971353
WBGene00000934	dat-1		-0.275136	0.0517458	0.162218		-0.182636	0.207319	0.369943		-0.049818	0.300633	0.699936		-0.0136122	0.733234	0.946303
WBGene00000935	daz-1		-0.196231	0.110712	0.270113		-0.201527	0.142081	0.283733		-0.0236694	0.509407	0.839467		-0.0223042	0.594208	0.898427
WBGene00000936	dbl-1		0.0127978	0.902928	0.950292		-0.188357	0.122999	0.255772		0.018188	0.506426	0.837013		-0.0454849	0.317351	0.772563
WBGene00000937	dbr-1		-0.118076	0.227008	0.428341		0.00543303	0.958701	0.975978		0.00413912	0.816765	0.949018		0.0743339	0.136256	0.585256
WBGene00000938	dcp-66		-0.130079	0.255581	0.460378		-0.253892	0.0640749	0.16021		0.0074551	0.802535	0.945792		-0.019555	0.642136	0.918649
WBGene00000939	dcr-1		-0.00536782	0.961051	0.979864		0.0336839	0.78928	0.874483		-0.0261995	0.448814	0.808837		-0.0185357	0.659271	0.925256
WBGene00000940	dcs-1		-0.0714902	0.452234	0.651331		0.132051	0.204932	0.366907		-0.0435899	0.169828	0.550013		0.0278988	0.517027	0.872768
WBGene00000941	ddp-1		-0.0306778	0.78565	0.886		0.139057	0.301936	0.474822		-0.163433	0.0500604	0.293664		-0.0275547	0.5132	0.871101
WBGene00000942	deb-1		-0.42133	0.00144255	0.0103925		-0.176281	0.144035	0.286729		0.0057266	0.810011	0.947006		0.112355	0.0496211	0.394951
WBGene00000950	deg-1		0.261778	0.0262701	0.0995569		0.570668	0.000130201	0.00101938		-0.00884204	0.728949	0.925772		0.0596332	0.210378	0.675784
WBGene00000951	deg-3		0.191507	0.114167	0.275112		0.743063	7.54287e-05	0.000632609		-0.0553953	0.235591	0.635522		0.0559997	0.228171	0.694456
WBGene00000952	del-1		0.594485	0.000595746	0.00503288		0.518072	0.0023431	0.0116862		-0.024242	0.509903	0.839659		-0.0473779	0.293451	0.752929
WBGene00000953	del-2		-0.0444257	0.704412	0.839195		-0.380346	0.0277703	0.0845028		0.0644239	0.232565	0.631735		-0.0261394	0.518928	0.873694
WBGene00000955	des-2		0.315739	0.0180348	0.0757648		0.361686	0.0134613	0.0477345		0.0097266	0.749421	0.930568		0.0177261	0.673498	0.929683
WBGene00000958	dgk-1		0.0565793	0.591317	0.760575		-0.259795	0.0396612	0.111275		-0.00200673	0.932679	0.982214		-0.205221	0.00756177	0.146229
WBGene00000959	dgk-2		-0.0365392	0.692626	0.830493		-0.0203925	0.838028	0.905454		0.00995984	0.56753	0.866987		0.0329208	0.447195	0.843353
WBGene00000960	dgk-3		0.0563566	0.636599	0.793624		0.194793	0.204573	0.366501		-0.0514684	0.32697	0.72153		-0.00691574	0.858268	0.971445
WBGene00000961	dgn-1		0.205846	0.0539499	0.167204		0.00704113	0.949444	0.970392		0.448713	0.000506686	0.0118343		0.0829996	0.107408	0.539254
WBGene00000962	dhc-1		0.0969889	0.393552	0.600318		0.162389	0.221394	0.386424		0.00295221	0.92333	0.979238		0.0194943	0.641357	0.91815
WBGene00000963	dhp-1		0.0244162	0.832255	0.91266		-0.375585	0.0251079	0.0784153		0.027665	0.502636	0.836958		-0.0976584	0.0751434	0.467652
WBGene00000964	dhp-2		0.085708	0.450906	0.650024		-0.143096	0.27872	0.450005		0.109679	0.0928809	0.412286		-0.00672143	0.870097	0.973786
WBGene00000965	dhs-1		-0.129087	0.140841	0.315688		-0.152477	0.102432	0.224602		0.0129302	0.427767	0.7967		0.0260908	0.528675	0.87832
WBGene00000966	dhs-2		0.244802	0.067269	0.194455		0.40518	0.0148805	0.051841		-0.00205301	0.95337	0.987617		0.0226215	0.583487	0.897284
WBGene00000967	dhs-3		-0.0981613	0.343252	0.552551		-0.34743	0.00553767	0.023441		0.279565	0.00793533	0.0916685		0.0365252	0.411405	0.827172
WBGene00000968	dhs-4		1.11098	5.85334e-07	1.34453e-05		1.28749	2.09613e-08	4.53031e-07		-0.0303352	0.47456	0.824204		-0.00383786	0.924628	0.984395
WBGene00000969	dhs-5		0.153109	0.198537	0.394095		0.256887	0.0713381	0.173324		0.0150008	0.657698	0.902653		0.0422905	0.337472	0.784877
WBGene00000970	dhs-6		0.0279595	0.772105	0.878242		0.0173235	0.869532	0.924834		-0.0118477	0.554751	0.860229		-0.0311667	0.474821	0.856275
WBGene00000971	dhs-7		0.677091	0.00137844	0.0100137		1.02355	2.34041e-05	0.000226653		0.0126715	0.763337	0.933893		0.0618487	0.185853	0.646831
WBGene00000972	dhs-8		0.0252782	0.835235	0.914648		-0.181528	0.2573	0.428535		0.064726	0.276074	0.680215		-0.00973712	0.793492	0.960572
WBGene00000973	dhs-9		0.317058	0.00992751	0.0480037		0.330476	0.0118245	0.0431915		-0.0254726	0.40041	0.777877		-0.040387	0.367561	0.804062
WBGene00000974	dhs-11		-0.0815678	0.406233	0.611419		0.0402435	0.706344	0.819029		-0.0060251	0.750093	0.930568		0.0396967	0.374684	0.808359
WBGene00000975	dhs-12		-0.00577724	0.950365	0.976037		0.139498	0.169439	0.321817		0.00234148	0.882615	0.968931		0.0799619	0.113684	0.549062
WBGene00000976	dhs-13		0.072889	0.490981	0.682794		0.167997	0.165156	0.315835		0.00322546	0.89278	0.971193		0.037039	0.404475	0.823125
WBGene00000977	dhs-14		-0.192783	0.0981914	0.249464		-0.0905294	0.466266	0.633028		-0.0241063	0.452811	0.81049		0.00736336	0.860171	0.971657
WBGene00000978	dhs-15		-0.140963	0.281483	0.488958		-0.229004	0.184746	0.341458		-1.80698	1.00619e-08	1.37088e-06		-1.99047	4.73737e-09	1.34358e-06
WBGene00000979	dhs-16		0.679875	0.00297575	0.0185437		0.791225	0.00153854	0.0082712		0.0157159	0.738392	0.927564		0.0202762	0.604423	0.903337
WBGene00000980	dhs-17		-0.190751	0.0650808	0.190446		0.068428	0.533325	0.687822		-0.331992	0.00311772	0.0483407		-0.02033	0.634854	0.915364
WBGene00000981	dhs-18		0.132698	0.23864	0.442106		-0.128809	0.307338	0.480009		0.0165169	0.584026	0.874403		-0.0861679	0.098759	0.520066
WBGene00000982	dhs-19		0.293026	0.0198313	0.0806542		0.592962	0.000230607	0.00165792		-0.140513	0.0534843	0.305144		-0.0246363	0.565627	0.892557
WBGene00000983	dhs-20		-0.153987	0.262161	0.468103		-1.00512	0.000637766	0.0039217		0.816033	0.000449286	0.0110509		0.0518463	0.227802	0.693838
WBGene00000984	dhs-21		0.139546	0.206977	0.405236		0.380845	0.00608355	0.0253199		0.00827182	0.753	0.930568		0.0977971	0.0726197	0.461874
WBGene00000985	dhs-22		-0.0910568	0.349208	0.558773		-0.249078	0.0234839	0.0746469		0.00568567	0.755677	0.931525		-0.046367	0.308639	0.765647
WBGene00000987	dhs-24		0.269829	0.0275474	0.102966		0.236071	0.0683482	0.167878		-0.00885289	0.744048	0.928733		-0.0307801	0.479323	0.857621
WBGene00000988	dhs-25		0.295699	0.0254235	0.0973037		0.468351	0.00334903	0.0155707		0.00928007	0.762948	0.933828		0.0447171	0.317459	0.772563
WBGene00000989	dhs-26		-1.66486	1.40552e-11	8.87841e-10		-0.761501	0.000778768	0.00463095		-1.24406	4.84099e-08	5.13551e-06		-0.122476	0.0460211	0.381504
WBGene00000990	dhs-27		0.816267	8.15001e-05	0.000956593		0.855044	4.29316e-05	0.000388425		0.197632	0.0367729	0.2453		0.151095	0.0258777	0.286324
WBGene00000991	dhs-28		0.195265	0.0703917	0.20054		-0.240644	0.0437889	0.11979		0.120789	0.0544213	0.308313		-0.106182	0.0571676	0.420126
WBGene00000992	dhs-29		0.204263	0.0978498	0.248994		0.211219	0.123052	0.255772		0.0431289	0.306036	0.704371		0.0397892	0.364446	0.801503
WBGene00000993	dhs-30		-0.00549503	0.951622	0.976641		-0.109204	0.266625	0.438029		0.00320723	0.829585	0.953706		-0.0362612	0.404343	0.823125
WBGene00000994	ints-6		0.0155861	0.886543	0.941702		-0.0775365	0.537186	0.690525		-0.00632415	0.825263	0.952628		-0.0438992	0.327355	0.779547
WBGene00000995	die-1		-0.1333	0.238887	0.442112		-0.238814	0.072729	0.175776		0.0475554	0.249026	0.651572		0.0226714	0.593864	0.898427
WBGene00000996	dif-1		0.105794	0.26766	0.474872		-0.103037	0.318325	0.491748		0.0222975	0.333419	0.725122		-0.0527423	0.2547	0.718298
WBGene00000998	dig-1		-0.0830563	0.459803	0.657666		-0.172673	0.191774	0.350163		0.0145223	0.647748	0.899542		-0.00451926	0.912887	0.981699
WBGene00001000	dim-1		-0.201457	0.0371015	0.128386		-0.124883	0.218867	0.383196		-0.0096167	0.584754	0.874535		0.0128204	0.757668	0.950186
WBGene00001001	dis-3		-0.081983	0.406514	0.611664		-0.147778	0.176343	0.330944		-0.00056801	0.975652	0.993022		-0.0237458	0.580801	0.895631
WBGene00001002	div-1		-0.170208	0.148422	0.326003		-0.123668	0.338213	0.513846		-0.030189	0.404633	0.780673		-0.0144106	0.729773	0.946041
WBGene00001005	dlc-1		-0.085671	0.371976	0.579914		-0.152161	0.148792	0.293549		-0.0195526	0.381236	0.763076		-0.0700663	0.153766	0.606305
WBGene00001006	dlg-1		-0.0449562	0.686847	0.826989		-0.331227	0.0240282	0.0759946		0.164015	0.046167	0.279374		0.00575324	0.889014	0.977126
WBGene00001007	dli-1		0.0262072	0.780197	0.883003		0.201481	0.0537829	0.140124		-0.00794301	0.65087	0.90071		0.05594	0.231391	0.697989
WBGene00001008	dlk-1		0.263282	0.0174207	0.073787		0.541949	5.83379e-05	0.000506385		0.0173541	0.477525	0.82594		0.150648	0.0187771	0.242966
WBGene00001016	dna-2		-0.107888	0.325915	0.535245		-0.119793	0.333244	0.509023		-0.0955081	0.0970188	0.421334		-0.0855547	0.100445	0.524175
WBGene00001017	dnc-1		0.071209	0.479665	0.673427		0.0846949	0.445717	0.61578		0.00387341	0.848345	0.959975		0.0104201	0.805271	0.963423
WBGene00001018	dnc-2		-0.080672	0.433747	0.634904		-0.266822	0.027192	0.0831251		-0.000674242	0.974899	0.992903		-0.072482	0.145305	0.597474
WBGene00001019	dnj-1		-0.194131	0.0356978	0.124992		-0.292771	0.00366909	0.0167563		0.00217625	0.87886	0.967885		-0.0275986	0.513434	0.871101
WBGene00001020	dnj-2		-0.177697	0.078762	0.216003		-0.220124	0.0462956	0.125104		0.00773315	0.687591	0.910726		0.00697338	0.867984	0.972927
WBGene00001021	dnj-3		-0.0361122	0.742306	0.861303		-0.173974	0.183675	0.340286		-0.0173648	0.57936	0.872399		-0.0782074	0.122094	0.564552
WBGene00001022	dnj-4		-0.186239	0.081302	0.220952		-0.298629	0.0146706	0.0512514		-0.0385385	0.242672	0.643248		-0.102638	0.0628181	0.437232
WBGene00001023	dnj-5		-0.0935568	0.409058	0.614295		-0.122022	0.349276	0.524122		-0.0185622	0.577527	0.871356		-0.0284607	0.504575	0.867731
WBGene00001025	dnj-7		0.333074	0.0019745	0.0133526		0.14869	0.160147	0.309924		0.0338848	0.232287	0.631656		-0.0211234	0.619377	0.909966
WBGene00001026	dnj-8		-0.14096	0.174718	0.363134		-0.190088	0.0994175	0.219861		0.00226765	0.912913	0.976257		-0.00764791	0.85624	0.971112
WBGene00001027	dnj-9		0.0118795	0.901979	0.949922		-0.0543878	0.606659	0.747418		-0.00234003	0.895423	0.972113		-0.0337372	0.442248	0.841671
WBGene00001028	dnj-10		0.297995	0.00158885	0.0112482		0.252387	0.00937122	0.0359856		0.00208116	0.87918	0.967885		-0.0166631	0.682426	0.932537
WBGene00001029	dnj-11		-0.123409	0.240367	0.443904		-0.223644	0.0618336	0.156338		-0.0149262	0.547255	0.856772		-0.0622481	0.195432	0.656448
WBGene00001030	dnj-12		0.0741359	0.411951	0.616605		0.200934	0.0421403	0.116449		0.00183947	0.899105	0.972968		0.0635964	0.180795	0.640317
WBGene00001031	dnj-13		-0.0992178	0.272262	0.479122		-0.348365	0.000695114	0.00422203		0.0138713	0.435779	0.800559		-0.0747096	0.129972	0.576608
WBGene00001032	dnj-14		-0.000918158	0.991773	0.995283		0.00946135	0.920798	0.953779		0.0788597	0.064802	0.340217		0.106077	0.0512549	0.398595
WBGene00001033	dnj-15		-0.151543	0.164746	0.349539		-0.169319	0.163257	0.313325		-0.0226203	0.434636	0.800442		-0.0345882	0.433147	0.837723
WBGene00001034	dnj-16		-0.129758	0.178259	0.367722		-0.263925	0.0142276	0.0500052		0.0417558	0.177871	0.562962		0.00998168	0.810889	0.964194
WBGene00001035	dnj-17		-0.069111	0.512427	0.699266		-0.203116	0.0970398	0.215874		-0.0110732	0.659096	0.903104		-0.0714955	0.149174	0.602251
WBGene00001036	dnj-18		-0.289165	0.00593404	0.0321344		-0.208345	0.0526283	0.137969		0.0104451	0.585083	0.874535		0.0658412	0.17455	0.633183
WBGene00001037	dnj-19		0.00446005	0.959837	0.979789		-0.126756	0.185848	0.342992		-0.00609913	0.678903	0.908876		-0.0934547	0.0739802	0.465378
WBGene00001038	dnj-20		0.333228	0.0184897	0.0769317		-0.0433819	0.738597	0.840852		0.083916	0.14208	0.502798		-0.0565744	0.221959	0.689054
WBGene00001039	dnj-21		0.0112795	0.917604	0.957497		0.0645892	0.605545	0.746497		-0.0227694	0.484378	0.828965		-0.0119179	0.775786	0.957285
WBGene00001040	dnj-22		-0.149554	0.184865	0.376596		-0.0740732	0.547893	0.700015		-0.0401227	0.287388	0.687977		-0.0142164	0.735815	0.946361
WBGene00001041	dnj-23		-0.0763185	0.433642	0.634885		-0.15017	0.163715	0.313863		-0.0117802	0.559921	0.863142		-0.0559857	0.233551	0.69901
WBGene00001042	dnj-24		-0.0485768	0.655918	0.807234		-0.0763867	0.537764	0.690839		0.115438	0.0755747	0.37163		0.0824991	0.108995	0.541935
WBGene00001043	dnj-25		-0.0852537	0.415311	0.619335		0.00434859	0.969951	0.982894		-0.00392574	0.863077	0.963385		0.0296802	0.496944	0.863748
WBGene00001044	dnj-26		-0.293339	0.016202	0.0698818		-0.319644	0.0156049	0.0536121		-0.00527974	0.831506	0.954518		-0.00956299	0.82049	0.96616
WBGene00001045	dnj-27		0.780747	8.54164e-08	2.45255e-06		0.866727	3.53483e-09	9.01349e-08		0.0634509	0.133827	0.490513		0.117736	0.0417094	0.366656
WBGene00001046	dnj-28		0.0219887	0.831023	0.911962		-0.0661857	0.567097	0.715929		-0.0481732	0.199788	0.592879		-0.121318	0.0392537	0.356077
WBGene00001047	dnj-29		0.108721	0.250172	0.454526		-0.00776196	0.938945	0.965248		0.00637798	0.706601	0.917034		-0.037419	0.395401	0.820622
WBGene00001048	dnj-30		-0.0866858	0.412674	0.617456		-0.125084	0.293407	0.465518		-0.0123302	0.62611	0.89068		-0.0314201	0.47333	0.856159
WBGene00001049	dog-1		0.0244153	0.818093	0.905263		0.165436	0.179002	0.334308		-0.0387715	0.279937	0.682985		0.00142452	0.972937	0.993706
WBGene00001050	dom-3		-0.108666	0.282634	0.490357		0.0138274	0.899797	0.942504		-0.0169799	0.470118	0.821273		0.0204998	0.632293	0.914268
WBGene00001051	cks-1		-0.395704	0.0016048	0.011338		-0.373217	0.00359184	0.0164562		0.0248522	0.378282	0.76067		0.0522633	0.261566	0.72427
WBGene00001052	dop-1		0.0138677	0.892245	0.94463		0.192544	0.103589	0.226491		-0.0514517	0.182282	0.56918		0.00700713	0.868192	0.972927
WBGene00001053	dop-2		0.0437099	0.684487	0.825149		0.264919	0.0477586	0.128078		-0.415329	0.00250235	0.0407203		-0.0701677	0.153875	0.606305
WBGene00001054	dpf-1		0.246241	0.0248675	0.0958091		0.243013	0.0416721	0.115408		-0.178494	0.0258263	0.196256		-0.15904	0.0157336	0.221754
WBGene00001055	dpf-2		0.632107	3.07378e-06	5.72605e-05		0.996194	3.59219e-12	1.67287e-10		-0.00888853	0.673147	0.907055		0.102235	0.0622754	0.436211
WBGene00001056	dpf-3		-0.0735394	0.506223	0.693922		-0.0831594	0.509064	0.668481		0.0002486	0.993009	0.997221		0.000548836	0.989457	0.99785
WBGene00001057	dpf-4		-0.0753348	0.404834	0.610259		-0.0767235	0.429981	0.601332		-0.0130423	0.459416	0.814197		-0.0295336	0.487379	0.86111
WBGene00001058	dpf-5		0.155428	0.0973376	0.248111		0.241048	0.0185751	0.0614175		-0.00134588	0.929798	0.981454		0.0257646	0.543244	0.885319
WBGene00001059	dpf-6		-0.964663	1.32632e-07	3.66438e-06		-1.35667	6.3546e-13	3.39653e-11		0.00303027	0.912525	0.97624		-0.100493	0.0685276	0.450273
WBGene00001060	dpf-7		-0.11186	0.312885	0.521989		-0.272766	0.0416451	0.11538		-0.0166536	0.574869	0.870154		-0.081386	0.112389	0.547351
WBGene00001061	dpl-1		-0.162164	0.161942	0.34586		-0.165886	0.201114	0.362407		-0.0445472	0.273562	0.677059		-0.0435499	0.330216	0.780703
WBGene00001063	dpy-1		-0.290195	0.0364078	0.126585		-0.378155	0.0168247	0.0569442		0.106904	0.101904	0.431755		0.0623478	0.185968	0.64698
WBGene00001064	dpy-2		0.468148	0.026655	0.100586		0.160189	0.343594	0.518731		0.0696268	0.271925	0.675776		-0.00601162	0.863344	0.972535
WBGene00001065	dpy-3		0.876539	0.00258618	0.0165699		0.198912	0.25784	0.42893		0.120572	0.117801	0.463869		-0.0113153	0.747609	0.947726
WBGene00001066	dpy-4		2.28475	3.58354e-18	6.5527e-16		2.82997	4.79199e-26	1.14818e-23		-0.011676	0.772875	0.936694		0.0800391	0.113935	0.549062
WBGene00001067	dpy-5		0.56148	0.0173027	0.0734663		1.74648	4.89528e-05	0.000433863		-0.151052	0.0711714	0.3594		-0.00404153	0.902857	0.981308
WBGene00001068	dpy-6		0.762914	8.0732e-06	0.000132097		0.895159	3.00469e-07	4.82731e-06		0.0280294	0.403648	0.77994		0.074085	0.138011	0.586419
WBGene00001069	dpy-7		0.93413	0.000206888	0.00208493		0.517538	0.0113594	0.0418064		0.177222	0.0543867	0.308313		0.0298687	0.459506	0.848179
WBGene00001070	dpy-8		2.26059	7.39589e-08	2.15473e-06		2.54791	5.73388e-09	1.3834e-07		-0.0291271	0.595995	0.878107		-0.00285903	0.934011	0.985824
WBGene00001071	dpy-9		0.886766	0.00339546	0.0206087		1.79692	6.6034e-05	0.000564723		-0.0532517	0.363962	0.752005		0.00509866	0.874155	0.973998
WBGene00001072	dpy-10		0.427867	0.0146131	0.0646892		0.176323	0.237202	0.40561		0.184995	0.0482323	0.28608		0.0289664	0.476692	0.857273
WBGene00001073	dpy-11		0.118923	0.168706	0.355068		0.116361	0.204344	0.36623		0.0557077	0.0937096	0.41474		0.0769907	0.116881	0.555507
WBGene00001074	dpy-13		2.15448	2.98843e-09	1.23971e-07		2.46303	4.76188e-11	1.79338e-09		0.0269626	0.607448	0.88268		0.0486594	0.246402	0.712464
WBGene00001075	dpy-14		-1.6283	2.056e-16	2.88609e-14		-2.32349	6.3686e-31	2.76576e-28		0.777757	5.81279e-06	0.000336761		0.0525477	0.251782	0.716798
WBGene00001076	dpy-17		-1.76916	2.30267e-18	4.38359e-16		-2.92275	3.54209e-44	4.47495e-41		0.518821	0.000904069	0.018893		-0.119229	0.0455291	0.380009
WBGene00001077	dpy-18		1.25181	9.92809e-11	5.36851e-09		1.02055	1.21805e-07	2.15999e-06		0.073313	0.157086	0.528558		0.00980879	0.81339	0.964402
WBGene00001078	dpy-19		0.0620538	0.574304	0.748555		0.0522641	0.676458	0.799632		0.0267895	0.434432	0.800385		0.0270868	0.527059	0.87761
WBGene00001080	dpy-21		-0.153624	0.187	0.379488		-0.14149	0.27654	0.447789		-0.023487	0.489844	0.831839		-0.0192644	0.646526	0.920958
WBGene00001081	dpy-22		-0.0298657	0.793283	0.889986		-0.267175	0.0721357	0.174768		0.0627844	0.220715	0.618719		-0.012676	0.755143	0.949758
WBGene00001082	dpy-23		-0.0445983	0.660365	0.810268		-0.149962	0.189227	0.347154		0.0281968	0.32553	0.720709		0.00457801	0.913505	0.981699
WBGene00001085	dpy-26		-0.0106542	0.92179	0.960279		-0.0331523	0.78859	0.873996		-0.0335521	0.349146	0.739672		-0.0507532	0.268936	0.73225
WBGene00001086	dpy-27		-0.145424	0.162419	0.34656		-0.38542	0.00218077	0.0110245		0.0132304	0.566157	0.86652		-0.0506787	0.274076	0.739251
WBGene00001087	dpy-28		-0.0459721	0.694472	0.831294		-0.126841	0.371779	0.546442		-0.0159231	0.692459	0.912854		-0.037875	0.370458	0.806144
WBGene00001088	dpy-30		-0.17702	0.0864333	0.23002		-0.159369	0.152984	0.300497		-0.0157731	0.490609	0.832377		-0.0172098	0.686115	0.934248
WBGene00001089	dre-1		0.495197	0.000149985	0.00159475		0.289234	0.0157711	0.0540894		0.0102113	0.647135	0.899324		-0.041461	0.357648	0.796843
WBGene00001090	drh-1		0.000735155	0.994007	0.996675		0.0456599	0.671488	0.795954		-0.0239012	0.344649	0.734599		-0.0225548	0.598987	0.900447
WBGene00001091			0.934352	7.39392e-08	2.15473e-06		1.17355	3.52167e-11	1.34823e-09		-0.0083905	0.754964	0.931192		0.0416578	0.352507	0.792612
WBGene00001092	dro-1		-0.109815	0.288824	0.497087		-0.0288512	0.79854	0.881298		-0.0333563	0.282758	0.685196		-0.0113485	0.78881	0.959882
WBGene00001093	drp-1		-0.046211	0.657536	0.808224		0.0346091	0.765876	0.858795		-0.019455	0.473514	0.824204		0.0010344	0.980404	0.995956
WBGene00001094	dars-1		0.0612966	0.427364	0.629272		0.0662077	0.413378	0.586013		0.145258	0.0130987	0.128827		0.142885	0.0123311	0.192114
WBGene00001095	dars-2		-0.0379865	0.702323	0.83769		0.0364715	0.739155	0.841212		-0.0304808	0.285768	0.68684		-0.0147978	0.727341	0.94549
WBGene00001099	dsc-4		0.188645	0.0529955	0.164982		0.205936	0.0495742	0.131771		0.000904759	0.956079	0.988662		0.00345101	0.933547	0.985824
WBGene00001101	dsh-1		-0.134036	0.168172	0.354266		-0.15379	0.146014	0.289465		-0.00423277	0.808174	0.946741		-0.013432	0.749087	0.947726
WBGene00001102	dsh-2		-0.130029	0.225493	0.426582		-0.158949	0.185186	0.342133		-0.0563604	0.174037	0.556269		-0.0733684	0.141462	0.591969
WBGene00001104	dsl-2		0.153139	0.24896	0.453224		-0.0595104	0.682736	0.803181		0.0401717	0.43547	0.800493		-0.0313378	0.433722	0.837842
WBGene00001105	dsl-3		0.0329709	0.7867	0.886609		-0.432868	0.0305024	0.0910029		0.52687	0.00307585	0.0478133		0.020768	0.58737	0.897284
WBGene00001109	dsl-7		-0.133956	0.302064	0.511176		0.00579269	0.967811	0.981584		-0.00798884	0.858279	0.961973		0.0363634	0.372854	0.806845
WBGene00001110	duo-1		-0.105066	0.350355	0.559706		-0.177244	0.17634	0.330944		-0.0373931	0.328936	0.722134		-0.0676394	0.163838	0.620024
WBGene00001112	duo-3		-0.0796283	0.433395	0.63459		-0.0847242	0.450129	0.619852		-0.0145118	0.534402	0.850697		-0.025628	0.554073	0.888151
WBGene00001113	dur-1		-0.440651	0.00608387	0.0327248		-0.538019	0.00263615	0.0128272		-0.00586169	0.862502	0.963336		-0.0179847	0.661905	0.926427
WBGene00001115	dyb-1		-0.109363	0.375508	0.58411		0.140862	0.336672	0.512242		-0.0312879	0.496848	0.834314		0.0516326	0.243246	0.709798
WBGene00001116	dyc-1		-0.29014	0.0197545	0.0804653		-0.340011	0.0132525	0.0471234		-0.00329197	0.899022	0.972955		-0.0114368	0.78567	0.959777
WBGene00001117	dyf-1		-0.245852	0.0627247	0.185781		-0.110689	0.404849	0.577577		0.166338	0.0484839	0.287117		0.335263	0.00278829	0.0782807
WBGene00001118	dyf-2		-0.101497	0.356435	0.565326		0.0254014	0.834242	0.903481		0.142461	0.0509863	0.296305		0.308558	0.00216658	0.0656419
WBGene00001119	dyf-3		0.166835	0.164717	0.34953		0.358204	0.0177786	0.0594759		0.057309	0.227424	0.62741		0.141081	0.0294648	0.305096
WBGene00001121	dyf-5		0.0410852	0.725693	0.853501		-0.11445	0.416672	0.588763		0.0499155	0.314266	0.71036		-0.00632298	0.872222	0.973998
WBGene00001122	dyf-6		-0.0691277	0.530909	0.712355		0.0201627	0.871215	0.925704		-0.0107235	0.712242	0.918952		0.0177138	0.67399	0.929803
WBGene00001123	dyf-7		0.00248897	0.983031	0.99181		-0.161336	0.265654	0.437208		0.335852	0.0113337	0.117397		0.0654595	0.166144	0.623187
WBGene00001127	dyf-11		-0.111109	0.356527	0.565342		-0.195226	0.178634	0.333756		0.051427	0.291195	0.690586		0.025616	0.531376	0.880142
WBGene00001129	dyf-13		-0.279656	0.0657262	0.191707		0.117087	0.415356	0.587638		0.0937259	0.15359	0.522378		0.8923	5.72361e-05	0.00449696
WBGene00001130	dyn-1		-0.0371731	0.739374	0.859528		-0.202333	0.137608	0.277391		0.00385092	0.901521	0.973452		-0.0459961	0.303929	0.760884
WBGene00001131	dys-1		-0.111047	0.238486	0.441956		0.0968837	0.339916	0.515535		-0.0276311	0.263542	0.667223		0.0458338	0.310093	0.7672
WBGene00001132	alp-1		0.280623	0.00432699	0.0249719		0.0252475	0.798043	0.88082		0.0773563	0.0731562	0.365176		-0.0350568	0.41958	0.831429
WBGene00001133	eat-2		-0.605667	0.00102961	0.00789651		-0.144801	0.289122	0.461057		-0.0436689	0.315705	0.711664		0.0568702	0.216653	0.680041
WBGene00001134	eat-3		-0.0877386	0.385709	0.592746		-0.0864054	0.437442	0.608339		-0.0206857	0.411841	0.785096		-0.0320119	0.466231	0.851519
WBGene00001135	eat-4		-0.85654	7.07531e-05	0.000848823		-0.443662	0.0107583	0.0401149		-0.0137841	0.708165	0.917377		0.046123	0.294002	0.75354
WBGene00001136	eat-5		0.103576	0.410717	0.615524		0.105513	0.479789	0.644152		-0.0232168	0.627486	0.891416		-0.0231514	0.552676	0.888128
WBGene00001137	eat-6		0.0360074	0.721832	0.850686		0.136365	0.2296	0.396022		0.0144557	0.538196	0.852128		0.0727632	0.144064	0.595525
WBGene00001145	eat-16		-0.178527	0.0912759	0.238522		-0.154587	0.175972	0.330471		0.00391149	0.851437	0.960148		0.0224725	0.601686	0.901955
WBGene00001147	eat-18		0.0322454	0.783881	0.885192		-0.113738	0.427699	0.599046		-0.154317	0.0674806	0.348167		-0.339771	0.00370702	0.0943525
WBGene00001148	eat-20		-0.102157	0.368152	0.576604		-0.273007	0.0510959	0.134766		0.153438	0.0511889	0.2969		0.0393763	0.370339	0.806144
WBGene00001149	bcat-1		0.191961	0.0568812	0.173617		-0.0183314	0.862287	0.920299		0.0356318	0.226256	0.626101		-0.0386312	0.385521	0.8132
WBGene00001150	ech-1.1		0.230918	0.116335	0.278329		-0.0131999	0.927532	0.958216		0.0195589	0.681252	0.909598		-0.0554099	0.211979	0.676805
WBGene00001151	ech-2		-0.0967023	0.334424	0.543566		0.0827758	0.449756	0.619574		-0.0185433	0.43534	0.800493		0.0424863	0.346831	0.790473
WBGene00001152	ech-3		0.021165	0.831954	0.912609		0.0279446	0.798952	0.881473		0.0237389	0.362484	0.751049		0.0429219	0.342742	0.788359
WBGene00001153	ech-4		0.120152	0.242266	0.44587		0.125358	0.267551	0.439031		-0.0659889	0.125998	0.47763		-0.0815116	0.112082	0.547351
WBGene00001154	ech-5		0.178423	0.0859685	0.229354		0.0936596	0.39743	0.570744		0.00893046	0.671388	0.906741		-0.0191003	0.654918	0.923867
WBGene00001155	ech-6		-0.0151481	0.882088	0.939136		0.127096	0.269188	0.440781		-0.00643472	0.770863	0.936096		0.0436194	0.336179	0.784062
WBGene00001156	ech-7		-0.125921	0.299025	0.50764		-0.92095	4.22399e-05	0.000383165		0.666721	0.000357285	0.00922897		0.0207998	0.609129	0.905619
WBGene00001157	ech-8		0.0525316	0.618389	0.780158		-0.127738	0.286667	0.4587		0.0088274	0.722285	0.923028		-0.0569103	0.227487	0.693838
WBGene00001158	ech-9		0.127833	0.226772	0.428302		-0.979797	5.95753e-10	1.82361e-08		0.265941	0.010012	0.108706		-0.718889	1.38719e-06	0.000205083
WBGene00001159	eff-1		0.529535	0.00063297	0.00529265		0.936393	1.90837e-07	3.25406e-06		0.00501418	0.858243	0.961973		0.114072	0.0489256	0.391985
WBGene00001160	efk-1		-1.05122	4.2374e-15	4.9629e-13		-1.02751	2.37116e-14	1.56171e-12		-0.0236335	0.332367	0.724534		-0.0328692	0.452965	0.84688
WBGene00001161	efl-1		-0.11536	0.298779	0.507536		-0.0400084	0.745002	0.845749		-0.0485371	0.236923	0.637963		-0.0198678	0.639794	0.917413
WBGene00001162	efl-2		-0.00126857	0.990746	0.995271		0.0847097	0.501548	0.662109		-0.0147981	0.627981	0.891608		0.00828663	0.842294	0.968745
WBGene00001163	efn-2		-0.00140764	0.990288	0.995271		0.10452	0.453282	0.622456		-0.00685998	0.857354	0.961557		0.0236875	0.56074	0.890595
WBGene00001164	efn-3		0.0793028	0.51849	0.704199		-0.167269	0.274953	0.446172		0.0791759	0.203859	0.598299		-0.0182055	0.637978	0.916744
WBGene00001165	efn-4		-0.0494102	0.656156	0.8074		-0.512832	0.00199406	0.0102105		-0.023181	0.49559	0.834314		-0.427015	0.000910726	0.0378978
WBGene00001166	eftu-2		0.0504973	0.591762	0.760702		-0.0594602	0.560573	0.710386		0.00949156	0.598845	0.879125		-0.0252793	0.553723	0.888151
WBGene00001167	eef-2		0.325999	0.000735293	0.00597177		0.584321	8.46976e-08	1.58111e-06		-0.0184345	0.339021	0.730294		0.0455256	0.305523	0.762001
WBGene00001168	eef-1A.1		0.0615108	0.541501	0.72005		0.453348	0.000398632	0.00265443		-0.197766	0.0190701	0.163895		0.0253707	0.557673	0.889894
WBGene00001169	eef-1A.2		0.506322	3.27416e-05	0.000439235		0.440047	0.000233529	0.00167805		0.263197	0.00698181	0.0841149		0.133884	0.0261847	0.2888
WBGene00001170	egl-1		0.166161	0.234755	0.437259		0.142955	0.365103	0.539456		0.0414708	0.449439	0.809049		0.0175234	0.640235	0.917413
WBGene00001171	egl-2		-0.174799	0.167268	0.353063		-0.307258	0.0520723	0.136744		-0.00899932	0.80795	0.946741		-0.033732	0.422097	0.832529
WBGene00001172	egl-3		0.178462	0.0769476	0.212635		0.206808	0.0597868	0.152005		-0.431492	0.000390217	0.00994894		-0.316163	0.00060007	0.0282607
WBGene00001173	egl-4		-0.0248903	0.810135	0.90082		-0.129677	0.269338	0.440818		-0.0160189	0.533192	0.849525		-0.0745263	0.136976	0.58592
WBGene00001174	egl-5		0.0363632	0.748749	0.865167		0.039312	0.765168	0.858444		0.0132761	0.703399	0.916773		0.0146211	0.721142	0.943814
WBGene00001175	egl-6		-0.172795	0.129662	0.299072		-0.306428	0.0276686	0.0843126		-0.117704	0.0706225	0.357668		-0.180566	0.013786	0.208244
WBGene00001177	egl-8		0.0489121	0.635371	0.792688		-0.0513221	0.654566	0.783646		0.00117775	0.957358	0.988808		-0.0388228	0.385449	0.8132
WBGene00001178	egl-9		-1.93156	5.5962e-36	6.48086e-33		-2.14434	1.10904e-43	1.28436e-40		0.0993429	0.0709753	0.358801		0.0190916	0.655619	0.924198
WBGene00001179	egl-10		0.0980881	0.348497	0.558021		0.0141349	0.902162	0.943793		-0.00398821	0.859405	0.962221		-0.0451027	0.321882	0.77525
WBGene00001182	egl-13		0.0175601	0.866527	0.930781		-0.0416021	0.721832	0.829719		0.0407166	0.250686	0.653739		0.0270166	0.533605	0.881329
WBGene00001184	egl-15		0.312595	0.00578105	0.0315551		0.301966	0.0110539	0.0409028		-0.00536721	0.795261	0.94335		-0.0204947	0.632428	0.914268
WBGene00001186	egl-18		-0.157511	0.138444	0.312119		-0.45139	0.000707008	0.00427558		0.0442822	0.212963	0.609839		-0.0289537	0.507013	0.869056
WBGene00001187	egl-19		-0.0480411	0.663093	0.811343		-0.339459	0.018366	0.0609145		-0.00872045	0.767845	0.935141		-0.143531	0.0270346	0.293058
WBGene00001188	egl-20		-0.194267	0.106246	0.262676		-0.306669	0.031551	0.09335		0.0167746	0.600673	0.879801		-0.000518899	0.989972	0.99785
WBGene00001189	egl-21		0.180985	0.0847842	0.227169		0.511578	0.000110404	0.000881772		-0.491065	0.000187252	0.00545544		-0.0817086	0.111396	0.545874
WBGene00001190	egl-23		0.13218	0.233891	0.436059		-0.0292552	0.810706	0.889233		-0.0094382	0.729643	0.925929		-0.0955664	0.0771222	0.472352
WBGene00001193	egl-26		-0.275436	0.0307646	0.11192		-0.379689	0.00966348	0.0368836		0.0299646	0.39204	0.771834		0.0177245	0.67305	0.929683
WBGene00001194	egl-27		-0.178311	0.0939743	0.242653		-0.296229	0.0149334	0.0519604		-0.0166562	0.500177	0.83535		-0.0709473	0.151879	0.605655
WBGene00001196	egl-30		-0.0488128	0.654098	0.805923		-0.0815355	0.511755	0.670418		0.0910695	0.108406	0.445057		0.0681588	0.162471	0.617543
WBGene00001202	egl-36		0.19468	0.104522	0.259749		0.411475	0.00750447	0.0301241		-0.0778828	0.148226	0.514008		-0.0161973	0.698936	0.938772
WBGene00001204	egl-38		0.00209551	0.985655	0.993087		-0.0765198	0.585077	0.729885		0.00470163	0.905349	0.974408		-0.0176841	0.656353	0.924335
WBGene00001207	egl-43		0.190958	0.0964322	0.246877		-0.00342463	0.977456	0.986471		0.0536469	0.204904	0.59961		-0.0180029	0.671565	0.929556
WBGene00001208	egl-44		0.135755	0.145684	0.321907		-0.122464	0.21953	0.384039		0.191221	0.0135938	0.132159		-0.0089726	0.827329	0.966419
WBGene00001209	egl-45		0.0675056	0.503845	0.691959		-0.0520298	0.639737	0.771805		-0.00713801	0.734453	0.926786		-0.0737021	0.140137	0.590261
WBGene00001210	egl-46		-0.101568	0.390585	0.597387		-0.976087	7.81865e-06	8.79092e-05		0.823717	2.0945e-05	0.000973488		0.0254986	0.536905	0.882541
WBGene00001211	egl-47		-0.170069	0.186805	0.379157		-0.0313443	0.82217	0.896242		-0.115048	0.10791	0.443806		-0.0198821	0.61696	0.908938
WBGene00001214	ego-1		-0.126969	0.297836	0.506675		-0.227797	0.128314	0.26373		-0.0260273	0.530394	0.847911		-0.0490188	0.268447	0.731969
WBGene00001215	ego-2		0.0791243	0.483664	0.676197		-0.0192523	0.880556	0.931285		0.0060075	0.847006	0.959319		-0.0279728	0.510767	0.869975
WBGene00001224	ehs-1		-0.0803239	0.453638	0.652407		-0.0676825	0.572428	0.720043		-0.00394773	0.874307	0.965991		0.00112192	0.978686	0.995384
WBGene00001225	eif-3.B		0.173377	0.0964972	0.246877		0.21616	0.0601504	0.152723		-0.0168192	0.480909	0.827536		-0.0208938	0.626199	0.911898
WBGene00001226	eif-3.C		-0.163744	0.0986321	0.250126		-0.342214	0.00261113	0.0127367		-0.00363459	0.838531	0.956619		-0.0792104	0.118281	0.557544
WBGene00001227	eif-3.D		-0.113624	0.20274	0.39919		-0.0291008	0.758512	0.85419		-0.00692634	0.640936	0.897621		0.0206004	0.617085	0.908938
WBGene00001228	eif-3.E		-0.178551	0.0950693	0.244753		-0.157648	0.173923	0.32773		0.018041	0.477924	0.82594		0.0466123	0.308356	0.765624
WBGene00001229	eif-3.F		-0.138381	0.184919	0.37664		-0.103318	0.363369	0.537894		0.0101285	0.653464	0.901455		0.0387054	0.386877	0.814312
WBGene00001230	eif-3.G		-0.126297	0.180781	0.37104		0.0814143	0.420015	0.591922		0.00199638	0.900048	0.973246		0.135857	0.023247	0.270771
WBGene00001231	eif-3.H		-0.148317	0.181175	0.371685		-0.131413	0.283308	0.455422		0.0188494	0.514909	0.841104		0.0409579	0.36032	0.798323
WBGene00001232	eif-3.I		-0.0813215	0.408534	0.613772		0.0264884	0.804505	0.885172		0.00260118	0.888417	0.97065		0.0573444	0.224763	0.691488
WBGene00001233	eif-3.K		-0.124492	0.134975	0.306295		-0.107334	0.220958	0.38581		0.0088942	0.509487	0.839495		0.0391936	0.353157	0.792612
WBGene00001234	eif-6		-0.124312	0.214717	0.414894		-0.045512	0.67377	0.797495		0.0018815	0.920679	0.978157		0.0413209	0.358242	0.796931
WBGene00001235	elb-1		-0.198765	0.0513285	0.161481		0.0780449	0.465373	0.632312		-0.00520297	0.780469	0.938942		0.152556	0.016549	0.226929
WBGene00001236	elc-1		-0.0174514	0.870364	0.932039		-0.120088	0.328051	0.502749		0.0100573	0.707773	0.917222		-0.0187158	0.659921	0.925701
WBGene00001239	elo-1		-0.281758	0.0103708	0.0496292		-0.242893	0.0342802	0.099351		0.126344	0.0453486	0.276287		0.160743	0.0143967	0.213659
WBGene00001240	elo-2		-0.359283	0.00220978	0.0146235		-0.958222	4.35722e-11	1.64993e-09		0.817303	2.46076e-09	3.9307e-07		0.158717	0.0154353	0.220705
WBGene00001241	elo-3		-0.0879137	0.368776	0.577257		-0.177051	0.102472	0.224649		0.0374102	0.216284	0.612074		0.0214172	0.616019	0.908695
WBGene00001242	elo-4		-0.00297861	0.979437	0.990036		0.178005	0.219404	0.383964		-0.0229049	0.576105	0.871167		0.0286819	0.487239	0.86111
WBGene00001243	elo-5		0.0737246	0.46239	0.65906		-0.196226	0.0828445	0.192897		0.260827	0.00858795	0.0966135		0.00663365	0.874836	0.973998
WBGene00001244	elo-6		0.49343	9.457e-05	0.00108792		0.00975837	0.92875	0.959259		0.549064	2.61307e-05	0.00117367		0.0165599	0.697024	0.937727
WBGene00001246	elo-8		-0.0172702	0.889611	0.943302		-0.185698	0.269991	0.441263		0.0322628	0.54566	0.85621		-0.0129314	0.719059	0.943649
WBGene00001247	elo-9		0.160082	0.160761	0.344183		-0.0389697	0.751675	0.849063		0.0483674	0.239691	0.640328		-0.0232804	0.585537	0.897284
WBGene00001248	elp-1		0.335266	0.00769215	0.0391889		0.506085	0.000484699	0.00311302		0.0212107	0.466958	0.819863		0.0781899	0.123308	0.564552
WBGene00001249	elt-1		-0.193126	0.122241	0.287686		0.0796623	0.548356	0.70035		0.215453	0.0289888	0.212275		0.816652	2.02056e-05	0.0020057
WBGene00001250	elt-2		0.742293	3.16827e-09	1.29498e-07		0.282079	0.00801072	0.0317256		0.363661	0.00105668	0.0213414		-0.000496458	0.990394	0.997862
WBGene00001251	elt-3		0.177612	0.126879	0.29493		0.341541	0.0157909	0.054144		0.00944494	0.743437	0.928459		0.0567921	0.22515	0.691708
WBGene00001252	elt-4		0.111933	0.384347	0.591633		0.15796	0.317037	0.490577		-0.0634877	0.285537	0.686762		-0.0379022	0.351419	0.791755
WBGene00001253	elt-6		0.0175704	0.877504	0.936467		-0.00312531	0.981222	0.989123		0.0184667	0.619311	0.887903		0.0128857	0.750857	0.948576
WBGene00001258	emb-4		-0.181891	0.103767	0.258687		0.0785217	0.511152	0.670013		-0.0503321	0.207532	0.602666		0.0466802	0.30615	0.762545
WBGene00001259	emb-5		-0.0920871	0.390221	0.597105		-0.257983	0.0425333	0.117209		-0.000339423	0.988912	0.996624		-0.0554735	0.236899	0.703157
WBGene00001262	emb-8		-0.363674	0.00010451	0.00118271		-0.880221	2.16602e-16	1.86964e-14		0.202512	0.00812107	0.0929642		-0.085266	0.0910976	0.507193
WBGene00001263	emb-9		-0.449963	0.000151156	0.00160352		-0.668879	3.57572e-07	5.6468e-06		0.022775	0.352028	0.74325		-0.0156992	0.710648	0.940888
WBGene00001281	emb-27		-0.122113	0.252829	0.456848		-0.131242	0.268925	0.44061		-0.0199615	0.468672	0.820514		-0.0299587	0.492862	0.862205
WBGene00001284	emb-30		-0.0897522	0.38327	0.590942		-0.124698	0.276321	0.447713		-0.0116519	0.614084	0.885261		-0.0316197	0.471546	0.855284
WBGene00001303	sec-61.G		-0.223191	0.0493789	0.157137		-0.0371568	0.751669	0.849063		0.0539525	0.185429	0.573283		0.263858	0.00296035	0.081627
WBGene00001309	emr-1		-0.090545	0.403382	0.609198		-0.068124	0.57394	0.721487		-0.014293	0.606657	0.88215		-0.0101581	0.809371	0.964194
WBGene00001320	ent-1		-0.0819418	0.461708	0.658713		-0.0375192	0.765101	0.858438		0.0843174	0.127259	0.479534		0.114131	0.0497868	0.395153
WBGene00001324	eor-1		0.279306	0.00869016	0.0433786		0.417675	0.00047286	0.00305413		0.00812206	0.675616	0.907608		0.06196	0.196179	0.657651
WBGene00001325	eor-2		-0.0892685	0.391649	0.598041		0.149069	0.20415	0.365979		-0.112407	0.0634134	0.336872		0.0116254	0.783853	0.959509
WBGene00001328	epi-1		-0.35985	0.00296988	0.0185161		-0.665046	4.65685e-06	5.59829e-05		0.405257	0.00139557	0.0266405		0.0812278	0.113187	0.549062
WBGene00001329	epn-1		-0.130266	0.213335	0.413244		-0.251762	0.0356896	0.102454		0.0724674	0.116403	0.461436		0.0312838	0.475904	0.857162
WBGene00001330	eps-8		-0.0536104	0.588316	0.758207		-0.470691	0.000173374	0.00130236		0.285204	0.00588473	0.0753039		-0.0197234	0.644335	0.920118
WBGene00001331	erd-2.1		0.115872	0.282707	0.490423		-0.0701276	0.555503	0.706247		0.0696453	0.138695	0.498822		-0.0077461	0.854193	0.970914
WBGene00001332	eri-1		-0.0425428	0.658105	0.808733		-0.0540504	0.606846	0.74757		-0.0273232	0.288774	0.689078		-0.0523927	0.258772	0.721834
WBGene00001333	erm-1		-0.0384135	0.696401	0.832936		-0.187927	0.0898472	0.204076		0.043959	0.18894	0.578092		0.00030518	0.994192	0.998692
WBGene00001334	ero-1		-0.0676831	0.471265	0.666717		-0.0545429	0.591573	0.735602		0.00131827	0.934923	0.982363		0.0109927	0.791424	0.959974
WBGene00001335	F35A5.8		-0.159167	0.120459	0.285087		-0.20087	0.0762851	0.181997		-0.0118303	0.580925	0.873347		-0.0340165	0.440972	0.841414
WBGene00001336	qars-1		-0.0254825	0.779746	0.88268		0.262072	0.0102457	0.0386599		-0.0151019	0.423277	0.794105		0.114905	0.0407131	0.362842
WBGene00001337	ears-1		0.109777	0.266063	0.472944		0.0486403	0.648829	0.779323		-0.0131754	0.529936	0.84789		-0.0614645	0.199101	0.66132
WBGene00001338	ears-2		-0.0149997	0.875824	0.935216		0.076798	0.465782	0.63262		-0.0259091	0.303993	0.703214		-0.00582401	0.889051	0.977126
WBGene00001340	etr-1		-0.124194	0.15439	0.335192		-0.21717	0.0213063	0.0689392		-0.0244833	0.244655	0.645453		-0.112028	0.041523	0.366378
WBGene00001345	fos-1		0.00419373	0.967575	0.983427		-0.0156856	0.891288	0.937621		0.0689863	0.128831	0.482387		0.0649067	0.180828	0.640317
WBGene00001352	evl-14		-0.0941286	0.405329	0.610704		-0.122478	0.34625	0.521609		-0.031811	0.39372	0.773174		-0.0427057	0.336076	0.784062
WBGene00001358	evl-20		-0.196703	0.0613513	0.182883		0.0259012	0.814348	0.891243		-0.0299233	0.296179	0.697154		0.0488735	0.288719	0.749969
WBGene00001362	exc-1		0.0414512	0.732594	0.85638		0.213148	0.186621	0.343706		0.00518298	0.910026	0.975556		0.0459718	0.279648	0.742646
WBGene00001365	exc-4		-0.104789	0.365038	0.573435		-0.130672	0.327914	0.502595		0.00884456	0.788153	0.940897		0.00800513	0.84484	0.968947
WBGene00001366	exc-5		0.0816445	0.440473	0.640968		0.0249293	0.831916	0.902156		-0.00424634	0.858719	0.962078		-0.0322972	0.461974	0.8486
WBGene00001371	exl-1		-0.139718	0.13141	0.301702		-0.185114	0.0639115	0.159946		0.015492	0.411672	0.78506		0.019757	0.635876	0.915727
WBGene00001372	exo-3		0.00707527	0.948299	0.975145		0.0590434	0.637038	0.769953		-0.108934	0.085652	0.395713		-0.0625482	0.190181	0.653209
WBGene00001373	exp-1		0.0918616	0.438325	0.639037		0.0397476	0.770359	0.861555		-0.00573431	0.878228	0.967478		-0.0259373	0.527933	0.878015
WBGene00001374	exp-2		-0.148239	0.173272	0.361268		0.00692768	0.95327	0.972372		-0.346356	0.00439431	0.0617181		-0.069504	0.157813	0.61158
WBGene00001377	eya-1		-0.173644	0.142621	0.318186		-0.926342	1.3278e-06	1.85451e-05		0.291782	0.0111171	0.115987		-0.0383519	0.380159	0.810569
WBGene00001385	far-1		0.334041	0.00313739	0.0193349		0.672355	8.2334e-07	1.2048e-05		0.0338364	0.256054	0.658839		0.261868	0.00186166	0.0603064
WBGene00001386	far-2		0.347432	0.0065508	0.0346673		0.374675	0.00603283	0.025154		0.0583145	0.177006	0.561482		0.0671772	0.168483	0.626342
WBGene00001387	far-3		1.41285	5.89836e-05	0.000724752		2.47148	1.36839e-09	3.8573e-08		-0.112357	0.133796	0.490513		0.0197751	0.585929	0.897284
WBGene00001388	far-4		3.52766	1.06112e-31	7.76128e-29		3.62062	3.47796e-40	3.71794e-37		0.554406	0.00233028	0.0389514		0.828879	3.35081e-05	0.002966
WBGene00001389	far-5		0.0642382	0.582597	0.754045		0.486662	0.00814894	0.0321342		-0.186618	0.0440531	0.27143		0.00351428	0.929553	0.985467
WBGene00001390	far-6		0.309712	0.00130306	0.00956608		0.1504	0.118604	0.249493		0.12409	0.0309068	0.220262		0.0206667	0.616844	0.908938
WBGene00001391	far-7		-0.705448	4.17439e-05	0.000535162		-0.654204	0.000122667	0.000968583		-0.219621	0.0226319	0.181728		-0.119698	0.0436658	0.374097
WBGene00001392	far-8		-0.126427	0.271596	0.478346		-0.00188296	0.988464	0.993683		-1.42335	1.6867e-12	4.78368e-10		-1.15943	2.91809e-09	8.44849e-07
WBGene00001393	fat-1		-0.0550535	0.588004	0.758184		-0.154612	0.176574	0.331053		0.00280381	0.893445	0.971487		-0.0295253	0.499235	0.864654
WBGene00001394	fat-2		-0.165452	0.114116	0.275086		0.00258828	0.981492	0.989294		0.0277695	0.327606	0.721678		0.180464	0.00982618	0.169502
WBGene00001395	fat-3		-0.21604	0.0561617	0.172208		0.0452818	0.700341	0.814038		-0.02098	0.458648	0.813403		0.0790714	0.120318	0.561849
WBGene00001396	fat-4		0.0815042	0.367148	0.575763		0.263746	0.00859404	0.0335373		-0.0252859	0.262889	0.666665		0.0254857	0.544172	0.885337
WBGene00001397	fat-5		0.579288	2.30071e-05	0.000325529		0.0789596	0.481628	0.645686		0.674712	9.55082e-07	7.21346e-05		0.0669109	0.170692	0.62816
WBGene00001398	fat-6		-1.19449	9.94289e-05	0.00113819		-1.62912	1.1617e-06	1.64401e-05		0.586923	0.00222127	0.0374713		0.135439	0.0367491	0.3431
WBGene00001400	fax-1		0.031179	0.801201	0.895385		-0.391089	0.0563163	0.145146		0.053332	0.356622	0.746045		-0.0534775	0.213316	0.678676
WBGene00001401	fbf-1		-0.0866098	0.446621	0.64582		0.0164398	0.898438	0.942095		-0.00862643	0.78742	0.940585		0.0261432	0.536085	0.882377
WBGene00001402	fbf-2		-0.196346	0.107266	0.264491		-0.138128	0.294436	0.466485		-0.0153014	0.639923	0.897621		0.00389105	0.924597	0.984395
WBGene00001403	fbl-1		0.238868	0.0173138	0.0734913		0.221545	0.0371169	0.10569		-0.00644397	0.714313	0.919065		-0.0284529	0.509038	0.869484
WBGene00001404	fbp-1		-0.288551	0.0031352	0.0193349		-0.421569	8.49629e-05	0.000701146		-0.00263779	0.859233	0.962221		-0.0530127	0.248558	0.71368
WBGene00001405	fce-1		-0.00227172	0.980849	0.990824		0.039159	0.703488	0.816808		0.0316033	0.240633	0.641734		0.0799399	0.114924	0.550294
WBGene00001406	fce-2		-0.134103	0.166812	0.352361		-0.18752	0.0774	0.18396		-0.000195426	0.990727	0.996896		-0.0166192	0.693597	0.937262
WBGene00001410	feh-1		-0.767389	9.21962e-06	0.00014807		-0.76469	1.28498e-05	0.000134772		-0.0749179	0.138084	0.498132		-0.068576	0.160215	0.613363
WBGene00001411	fem-1		-0.113938	0.187767	0.380391		-0.0848496	0.355867	0.530631		-0.0298427	0.196482	0.589108		-0.0383193	0.371288	0.806343
WBGene00001412	fem-2		-0.105375	0.312657	0.521859		-0.170938	0.145263	0.288578		-0.00632842	0.778365	0.938807		-0.0319986	0.46659	0.85188
WBGene00001413	fem-3		-0.388184	0.00441032	0.0253685		-0.418271	0.0039035	0.0176413		0.00178657	0.945953	0.98545		0.0010604	0.979763	0.995827
WBGene00001414	fer-1		0.310659	0.0394931	0.134128		-0.280575	0.0770732	0.183468		0.212078	0.0349932	0.237684		-0.0921595	0.0852996	0.496195
WBGene00001423	fib-1		-0.153029	0.134056	0.305306		-0.067968	0.534963	0.688751		-0.0377064	0.230095	0.629084		-0.0136461	0.747362	0.947726
WBGene00001425	fis-2		0.0593239	0.592723	0.761211		-0.102607	0.421782	0.593631		0.0778104	0.143883	0.5057		0.00507055	0.902621	0.981308
WBGene00001426	fkb-1		0.0104945	0.913614	0.955526		0.0318893	0.763012	0.857131		0.0186609	0.410388	0.78481		0.0462738	0.309665	0.767019
WBGene00001427	fkb-2		-0.177559	0.100146	0.252629		-0.216422	0.0707617	0.172368		-0.0170972	0.5055	0.836958		-0.0368744	0.407241	0.8243
WBGene00001428	fkb-3		0.947877	2.68524e-05	0.000369107		1.07893	3.93006e-06	4.79173e-05		0.00811463	0.829825	0.953706		0.0258981	0.52925	0.878466
WBGene00001429	fkb-4		1.01774	3.57373e-05	0.000471644		1.26709	8.32583e-07	1.21538e-05		0.0150068	0.723797	0.923947		0.0508254	0.251862	0.716798
WBGene00001430	fkb-5		0.186328	0.166712	0.352204		0.218911	0.163647	0.313823		-2.73852e-05	0.999485	0.999907		0.000344481	0.992845	0.998343
WBGene00001431	fkb-6		-0.136414	0.168612	0.354977		-0.243926	0.0276592	0.0843125		-0.0109183	0.585654	0.874535		-0.0666891	0.170745	0.62816
WBGene00001432	fkb-7		0.11402	0.364792	0.573377		0.140289	0.343655	0.518735		0.17317	0.0570863	0.316572		0.115218	0.0531243	0.405642
WBGene00001433	fkb-8		0.589325	0.000611592	0.00514604		0.440782	0.00586407	0.0245701		-0.023594	0.506258	0.837013		-0.0637	0.182109	0.642222
WBGene00001435	fkh-3		-0.0531244	0.647959	0.801699		-0.53289	0.00485106	0.0210344		0.0810484	0.167878	0.546115		-0.0428507	0.321461	0.774815
WBGene00001436	fkh-4		-0.0196819	0.868938	0.931593		-0.91458	0.000535137	0.00338498		0.109006	0.12673	0.477927		-0.100446	0.0708811	0.458369
WBGene00001438	fkh-6		0.188178	0.131137	0.301378		0.101862	0.44464	0.614781		0.0640268	0.210846	0.606778		0.0207164	0.617165	0.908938
WBGene00001439	fkh-7		0.0205072	0.839285	0.916546		0.128125	0.259307	0.430835		-0.0748925	0.107577	0.443093		-0.0298469	0.49488	0.862797
WBGene00001440	fkh-8		-0.227483	0.0863707	0.229941		-0.100268	0.467397	0.633992		-0.285371	0.0161472	0.146535		-0.0672154	0.160547	0.61366
WBGene00001441	fkh-9		-0.0657428	0.55932	0.735093		-0.159508	0.231415	0.398214		0.0766722	0.15554	0.525965		0.0348885	0.419872	0.831547
WBGene00001442	fkh-10		-0.300033	0.0660331	0.192088		-0.0183943	0.899601	0.942504		-0.0130334	0.780759	0.939001		0.0669797	0.152303	0.605674
WBGene00001443	fli-1		-0.0469409	0.678177	0.821533		-0.171278	0.20967	0.372844		0.00825589	0.803231	0.945792		-0.0247295	0.555005	0.88849
WBGene00001444	flp-1		0.131591	0.261962	0.467869		0.555795	0.00157356	0.00843012		-0.73046	4.88072e-05	0.00185321		-0.122006	0.0433003	0.373293
WBGene00001445	flp-2		-0.109897	0.313759	0.52263		0.338669	0.0125555	0.0452384		-0.181549	0.0311811	0.221762		0.0654061	0.17691	0.635861
WBGene00001446	flp-3		0.152886	0.178904	0.368548		0.591741	0.000298224	0.00207777		-0.42659	0.00233198	0.0389514		-0.0335196	0.442609	0.841671
WBGene00001447	flp-4		-0.334883	0.0166763	0.0716606		-0.0815889	0.529706	0.685056		-0.0488504	0.26714	0.670645		0.0278377	0.511894	0.870559
WBGene00001448	flp-5		-0.0163296	0.877211	0.936298		0.806199	9.34167e-07	1.34991e-05		-0.296908	0.00832979	0.0946518		0.166622	0.015392	0.220705
WBGene00001449	flp-6		0.113522	0.289616	0.497871		0.539125	0.000249737	0.00177888		-0.597978	5.1019e-05	0.00193191		-0.0715355	0.148973	0.602185
WBGene00001450	flp-7		-0.315987	0.020449	0.0823837		-0.00746325	0.953555	0.972591		-0.500587	0.00129641	0.0250922		-0.0422203	0.339831	0.786015
WBGene00001451	flp-8		-0.0244028	0.831967	0.912609		0.0786386	0.56542	0.714331		-0.62767	0.000572511	0.0132163		-0.244484	0.00798927	0.151676
WBGene00001452	flp-9		0.0710311	0.530435	0.712332		0.43022	0.00732949	0.0295425		-0.203886	0.0310968	0.221276		-0.0041386	0.91958	0.983098
WBGene00001453	flp-10		-0.0580484	0.591779	0.760702		0.00410601	0.973066	0.984901		0.0381425	0.297966	0.697975		0.0828858	0.107978	0.539539
WBGene00001454	flp-11		0.0314799	0.77404	0.879377		0.769305	1.95132e-05	0.000193558		-0.341465	0.00672226	0.0822352		0.0603256	0.202535	0.665344
WBGene00001455	flp-12		0.213749	0.0906665	0.2376		0.594779	0.00110199	0.00623549		-0.394025	0.00507362	0.0681237		-0.0568601	0.219466	0.68433
WBGene00001456	flp-13		-0.121656	0.270327	0.477166		0.43378	0.00288671	0.0138764		-0.37255	0.00397121	0.0579097		0.0564908	0.228675	0.695382
WBGene00001457	flp-14		0.297827	0.0520025	0.162894		0.171335	0.254946	0.426454		-0.17165	0.0567467	0.315858		-0.275713	0.0067554	0.136652
WBGene00001458	flp-15		0.105036	0.335716	0.544647		0.510482	0.000712556	0.00430352		-0.174552	0.0341214	0.234165		0.0128953	0.759994	0.951136
WBGene00001459	flp-16		-0.0681007	0.538497	0.717414		0.325981	0.0219393	0.0706304		-0.149321	0.051664	0.299406		0.0428827	0.336616	0.784062
WBGene00001460	flp-17		-1.37003	3.11081e-11	1.84748e-09		-1.36536	8.48688e-11	3.07943e-09		-0.434654	0.00303619	0.0474089		-0.274459	0.0048077	0.11154
WBGene00001461	flp-18		0.172987	0.132933	0.303544		0.56563	0.000436668	0.00286065		-0.52989	0.000513379	0.0119374		-0.0721691	0.145056	0.597474
WBGene00001462	flp-19		-0.420777	0.00621811	0.0332486		0.0279442	0.82954	0.900775		-0.366547	0.00635301	0.079339		0.00918952	0.822707	0.96616
WBGene00001463	flp-20		-0.00565187	0.960654	0.979864		0.08051	0.554374	0.705184		-0.080913	0.166858	0.544324		-0.030932	0.459935	0.848179
WBGene00001464	flp-21		-0.0644896	0.569317	0.74422		0.21702	0.120122	0.251482		-0.576798	0.000577837	0.0132856		-0.0621819	0.188765	0.651536
WBGene00001465	flr-1		0.295367	0.00996343	0.0481271		0.320055	0.00901473	0.0349742		0.00709317	0.748464	0.930365		0.0148506	0.726949	0.945439
WBGene00001466	flr-2		0.00423265	0.968447	0.983809		0.196299	0.122103	0.254555		-0.0621338	0.172122	0.553955		0.00610918	0.884216	0.975776
WBGene00001468	flr-4		0.720956	5.20871e-06	9.03689e-05		0.770157	1.48413e-06	2.04006e-05		0.00486755	0.846061	0.958951		0.0189809	0.657195	0.924571
WBGene00001470	baz-2		0.10741	0.311663	0.520888		0.106308	0.367204	0.541604		-0.00198396	0.932047	0.982214		-0.00824219	0.845256	0.968947
WBGene00001475	fmi-1		-0.170663	0.165439	0.350461		-0.402907	0.0136031	0.0481514		0.141488	0.0668393	0.345946		0.0315712	0.4557	0.847521
WBGene00001476	fmo-1		-0.268227	0.0290616	0.107348		-0.415124	0.00417806	0.0185814		0.00666683	0.803614	0.945792		-0.0184488	0.663406	0.926661
WBGene00001477	fmo-2		-1.98483	1.75778e-16	2.54456e-14		-2.86513	2.28095e-30	8.80511e-28		0.0851228	0.155516	0.525965		-0.107498	0.0607726	0.431219
WBGene00001478	fmo-3		0.30321	0.0358169	0.125282		1.02026	7.2402e-06	8.25407e-05		-0.110504	0.107228	0.442929		0.0329098	0.434755	0.838438
WBGene00001479	fmo-4		-0.521956	5.89553e-06	0.000100528		-0.641472	8.70056e-08	1.61431e-06		0.302567	0.00282624	0.0446429		0.125843	0.0307981	0.313554
WBGene00001480	fmo-5		-0.834783	0.000206665	0.00208437		-0.238489	0.119223	0.250354		-0.0350354	0.435439	0.800493		0.0650259	0.168947	0.626342
WBGene00001481	fog-1		0.0556786	0.6166	0.778707		0.0219909	0.862192	0.920268		0.00746811	0.805215	0.946334		-0.003332	0.93575	0.986189
WBGene00001482	fog-2		-0.245866	0.0190563	0.0784434		-0.148235	0.173892	0.327716		-0.035267	0.234223	0.634155		-0.00853588	0.83911	0.968368
WBGene00001483	fog-3		0.987906	0.000205088	0.0020728		0.938278	0.000404809	0.00268912		0.0243024	0.616243	0.886443		0.0120821	0.754147	0.949617
WBGene00001484	fox-1		-0.188939	0.0862883	0.22981		-0.316088	0.0131589	0.0469224		0.0160353	0.534396	0.850697		-0.00609718	0.885023	0.976357
WBGene00001485	fre-1		0.114637	0.250748	0.454915		0.0680887	0.529829	0.685108		-0.0160894	0.474807	0.824275		-0.0584899	0.217633	0.68118
WBGene00001486	frh-1		-0.26222	0.0114155	0.0533711		-0.146282	0.165856	0.316565		0.0636823	0.109441	0.448245		0.191819	0.00626136	0.13044
WBGene00001487	frk-1		0.134116	0.278902	0.486007		0.187547	0.212512	0.376123		-0.138714	0.0808885	0.385426		-0.0786086	0.11807	0.557341
WBGene00001488	frm-1		-0.136298	0.182076	0.372982		-0.0179783	0.870114	0.925168		-0.00402412	0.840781	0.957683		0.0440086	0.332224	0.780703
WBGene00001489	frm-2		0.19117	0.0464923	0.150396		0.105745	0.292967	0.465078		0.199192	0.0128372	0.127246		0.0772746	0.122768	0.564552
WBGene00001490	frm-3		-0.0358825	0.743138	0.86166		-0.176843	0.173111	0.326596		0.0117758	0.690417	0.912176		-0.0272976	0.524283	0.875617
WBGene00001491	frm-4		0.011203	0.911715	0.954657		-0.00102586	0.992678	0.995778		0.00941917	0.668589	0.905607		0.0130565	0.758282	0.950469
WBGene00001492	frm-5.1		0.0332157	0.789157	0.887938		-0.289589	0.118199	0.248956		0.0356456	0.509713	0.839574		-0.0493018	0.2418	0.70827
WBGene00001493	frm-7		-0.0803444	0.436767	0.637914		-0.375943	0.00325576	0.0152363		0.135042	0.0452198	0.275864		-0.00689519	0.870268	0.973786
WBGene00001494	frm-8		0.742848	3.74054e-07	9.1518e-06		0.613709	1.45805e-05	0.000150204		-0.0470683	0.198171	0.59149		-0.117567	0.042158	0.367236
WBGene00001495	F31B12.3		0.0627733	0.615247	0.777704		-0.00989476	0.94709	0.969345		-0.00816929	0.867495	0.965218		-0.028187	0.465381	0.851423
WBGene00001496	frm-10		0.0984664	0.273979	0.480849		-0.0778289	0.418454	0.590381		0.0242679	0.268898	0.672987		-0.0342751	0.425055	0.834206
WBGene00001497	fars-1		-0.148609	0.114627	0.275812		-0.23469	0.0229353	0.0731877		-0.00689909	0.675628	0.907608		-0.0511119	0.26492	0.728936
WBGene00001498	fars-3		-0.121299	0.18628	0.378414		-0.0603575	0.536703	0.690199		0.0167396	0.385759	0.767927		0.0786449	0.116474	0.553948
WBGene00001499	fsn-1		-0.1965	0.0594283	0.178684		-0.20704	0.0670833	0.165587		-0.0114304	0.593886	0.878003		-0.0205113	0.631941	0.914268
WBGene00001500	ftn-1		1.08797	4.03272e-06	7.26884e-05		1.61185	7.71686e-11	2.81473e-09		-0.659242	0.000489781	0.0116009		-0.0806528	0.112487	0.547351
WBGene00001501	ftn-2		0.389343	0.00106942	0.00814788		0.260651	0.0247114	0.0775201		0.0062913	0.75835	0.932352		-0.0314937	0.472746	0.855982
WBGene00001502	ftt-2		0.040801	0.667836	0.81473		-0.0237709	0.817964	0.893589		0.0515755	0.140482	0.501486		0.0358302	0.415432	0.829764
WBGene00001503	fum-1		0.0636062	0.4507	0.649862		0.228348	0.0125521	0.0452376		-0.00358428	0.773807	0.937225		0.0691071	0.145886	0.597517
WBGene00001505	fut-1		0.110125	0.312829	0.521957		-0.188332	0.132687	0.270295		0.0842367	0.112585	0.455488		-0.0415777	0.353756	0.793184
WBGene00001506	fut-2		0.0538673	0.646953	0.800883		0.135614	0.342742	0.518078		0.00177245	0.963802	0.990897		0.0214968	0.593492	0.898427
WBGene00001507	fut-4		0.20834	0.119767	0.283885		0.0987633	0.479938	0.644228		0.0344274	0.446468	0.808002		-0.00383142	0.922673	0.98384
WBGene00001508	fut-8		0.295361	0.00591888	0.0320931		0.00119117	0.991049	0.994699		0.053736	0.144232	0.506159		-0.0614161	0.1992	0.66132
WBGene00001509	fzo-1		-0.0867088	0.288712	0.496993		-0.114253	0.187371	0.344703		-0.0136418	0.366253	0.753756		-0.0508061	0.246863	0.712464
WBGene00001511	fzy-1		-0.192529	0.106496	0.262966		-0.215516	0.107219	0.232266		-0.0232307	0.488895	0.831404		-0.029582	0.491236	0.861861
WBGene00001512	gab-1		-0.0421658	0.719854	0.849389		-0.17094	0.249087	0.419634		-0.0500663	0.322408	0.717799		-0.097549	0.0756835	0.467985
WBGene00001513	gad-1		-0.078621	0.409048	0.614295		-0.13655	0.190241	0.348324		-0.0126557	0.51488	0.841104		-0.0525331	0.256576	0.720332
WBGene00001514	xnd-1		-0.267532	0.0269615	0.101293		-0.206805	0.101756	0.223679		-0.051548	0.210274	0.60664		-0.0293915	0.498667	0.864589
WBGene00001515	gap-1		0.0917066	0.415255	0.619317		-0.144413	0.269637	0.441024		0.0116441	0.706655	0.917034		-0.0774945	0.124214	0.565597
WBGene00001516	gap-2		-0.276842	0.0149858	0.0660087		-0.535197	0.00010276	0.000829298		0.0964158	0.0771429	0.376152		0.0132807	0.754459	0.949617
WBGene00001517	gar-1		-0.194687	0.108329	0.266357		0.0474372	0.713091	0.82369		-0.26191	0.0165923	0.148455		-0.0171036	0.680925	0.931881
WBGene00001518	gar-2		-0.0438172	0.687011	0.827116		0.208985	0.108448	0.233918		-0.0548198	0.20905	0.604917		0.0329435	0.449801	0.844599
WBGene00001519	gar-3		-0.10686	0.347158	0.556454		-0.0596639	0.642426	0.773975		-0.184707	0.0362326	0.243131		-0.0828144	0.10764	0.539493
WBGene00001520	gas-1		0.223085	0.0526522	0.164281		0.322934	0.0142983	0.0502031		0.00362431	0.883351	0.969275		0.0286217	0.510235	0.869589
WBGene00001522	gbh-1		-0.0371369	0.724436	0.852592		-0.206184	0.0939066	0.21086		0.0226086	0.433979	0.800345		-0.0232449	0.588913	0.897284
WBGene00001523	gbh-2		-0.481451	1.04886e-05	0.0001647		-0.598313	2.10142e-07	3.54411e-06		-0.0191842	0.346986	0.737206		-0.0897638	0.0847395	0.493793
WBGene00001526	gck-1		-0.0550727	0.631057	0.789148		-0.225661	0.117608	0.248049		0.00737024	0.832397	0.954835		-0.0375418	0.382668	0.811895
WBGene00001527	gcs-1		0.102749	0.29759	0.506505		0.173666	0.111439	0.238771		-0.0042278	0.820694	0.950352		0.0136465	0.746492	0.947726
WBGene00001532	gcy-5		-0.0515849	0.672444	0.817939		0.161998	0.292493	0.464615		0.0215727	0.648915	0.90002		0.112199	0.0562215	0.418484
WBGene00001534	gcy-7		-0.935186	0.0012177	0.00907368		-0.0948653	0.537318	0.690567		-0.0283502	0.581475	0.873508		0.136154	0.0347769	0.334009
WBGene00001535	gcy-8		-0.16306	0.210431	0.409635		-0.0842326	0.555585	0.706247		-0.0333872	0.471837	0.823448		-0.0019354	0.959859	0.990696
WBGene00001536	gcy-9		-0.10169	0.423165	0.626075		0.223849	0.184074	0.340712		-0.279667	0.0211387	0.173725		-0.00634827	0.864334	0.972565
WBGene00001537	gcy-11		-0.252963	0.0206828	0.0831921		-0.206504	0.0806904	0.189482		-0.688686	5.66468e-07	4.60363e-05		-0.607134	1.08758e-05	0.00118661
WBGene00001538	gcy-12		0.24047	0.0350435	0.12333		0.00023633	0.998379	0.998906		0.173812	0.0302757	0.21755		0.00250949	0.952488	0.988921
WBGene00001541	gcy-15		0.480634	0.00290587	0.0182233		0.0679312	0.611878	0.750773		-0.490243	0.00197278	0.0347915		-1.09955	4.16638e-08	9.65004e-06
WBGene00001543	gcy-18		0.409161	0.00543818	0.0300375		-0.0835201	0.529289	0.684983		-0.223612	0.0254298	0.194832		-1.0724	3.4518e-08	8.56602e-06
WBGene00001544	gcy-19		0.448747	0.00172726	0.0120479		0.514251	0.00122493	0.006853		-0.349468	0.00603767	0.0766261		-0.204233	0.00871421	0.158236
WBGene00001546	gcy-21		0.777975	3.55808e-05	0.000470114		-0.0386068	0.772398	0.863297		-0.369663	0.00659548	0.0812836		-1.44259	3.4827e-12	2.10431e-09
WBGene00001547	gcy-22		0.455683	0.00845227	0.0424047		0.490401	0.00824324	0.032443		-0.00306577	0.937062	0.982671		-0.00312294	0.937466	0.986398
WBGene00001548	gcy-23		0.310849	0.0261897	0.0993609		0.246994	0.091362	0.206549		-0.12143	0.0873764	0.399562		-0.149436	0.0262454	0.28924
WBGene00001551	gcy-31		0.0826279	0.500548	0.690017		0.102151	0.486863	0.649821		-0.0220909	0.633393	0.895234		-0.0176315	0.649713	0.921991
WBGene00001552	gcy-32		0.0708209	0.560513	0.736034		0.0463648	0.749439	0.848054		-0.0682243	0.249687	0.652036		-0.064955	0.164419	0.620567
WBGene00001553	gcy-33		-0.304829	0.0569747	0.173826		0.0819877	0.579744	0.725568		-0.415813	0.00687229	0.0831928		-0.00978485	0.795439	0.961131
WBGene00001555	gcy-35		0.235252	0.0853081	0.227988		0.296892	0.0635116	0.15926		0.0210938	0.607804	0.882701		0.027946	0.497035	0.863748
WBGene00001556	gcy-36		0.0293451	0.800984	0.895373		0.0932877	0.505152	0.665685		-0.0244178	0.562488	0.864548		-0.00635079	0.872011	0.973998
WBGene00001557	gcy-37		0.364968	0.020453	0.0823837		0.716128	0.000621252	0.00383372		0.0199121	0.624208	0.889785		0.0807225	0.112665	0.547875
WBGene00001558	gdi-1		0.0829065	0.313689	0.522577		0.098901	0.256072	0.427412		0.0132141	0.381542	0.763469		0.0427337	0.315998	0.77178
WBGene00001559	gei-1		0.159	0.0794281	0.217286		0.169084	0.0797876	0.187838		0.0037734	0.791117	0.942034		0.0104296	0.797057	0.961352
WBGene00001560	gei-3		0.021873	0.845297	0.918818		0.0268157	0.836009	0.904618		0.0355901	0.372804	0.756818		0.0394102	0.36699	0.803285
WBGene00001561	gei-4		0.0844817	0.424859	0.627445		-0.184155	0.128901	0.264725		0.024892	0.400417	0.777877		-0.0736733	0.140207	0.590261
WBGene00001562	lin-66		-0.0786493	0.495529	0.686303		-0.354189	0.0244349	0.0768294		0.0753113	0.173072	0.554702		-0.00839409	0.836184	0.967983
WBGene00001563	gei-6		-0.00206887	0.984289	0.992293		-0.0854711	0.472319	0.638069		-0.0294283	0.352238	0.74325		-0.0844481	0.10357	0.531898
WBGene00001564	icl-1		-0.475058	0.000253379	0.00245895		-0.130409	0.252806	0.423797		-0.579727	2.23498e-05	0.00102846		-0.0915546	0.0846416	0.493793
WBGene00001565	gei-8		-0.122756	0.256335	0.461253		-0.36148	0.00702426	0.0285094		0.013773	0.601397	0.879844		-0.0474922	0.299084	0.757714
WBGene00001566	acdh-13		-0.0901159	0.369456	0.5778		-0.0579981	0.59787	0.740187		-0.0293928	0.297169	0.697476		-0.0292037	0.503129	0.867544
WBGene00001568	snpc-4		0.0518498	0.61897	0.780565		0.0587308	0.614128	0.752207		-0.0621132	0.151787	0.51981		-0.0703879	0.154192	0.607028
WBGene00001569	meg-3		-0.800253	3.93171e-07	9.51897e-06		-1.13148	7.63223e-12	3.27361e-10		-0.0382607	0.262067	0.66576		-0.252472	0.00363415	0.093376
WBGene00001570	gei-13		-0.150287	0.234909	0.437487		-0.57404	0.00449758	0.0197856		0.133596	0.0845807	0.393379		0.00264692	0.946035	0.988219
WBGene00001571	gei-14		-0.208194	0.0737185	0.207046		-0.240627	0.0638106	0.15978		-0.0337644	0.332774	0.724651		-0.0469607	0.301898	0.758973
WBGene00001572	gei-15		-0.345087	0.00966244	0.0471154		-0.058117	0.639222	0.771609		-0.136049	0.0576437	0.318772		0.00931836	0.823698	0.96616
WBGene00001574	gei-17		-0.0656215	0.506837	0.694607		-0.049179	0.649414	0.779757		-0.00257833	0.891924	0.971155		0.00307743	0.941517	0.986859
WBGene00001577	gem-4		0.51106	1.7153e-05	0.000253861		0.275887	0.0104184	0.0391099		0.52575	1.34551e-05	0.000667806		0.172255	0.00932299	0.163795
WBGene00001578	ges-1		0.752573	4.44022e-07	1.0548e-05		0.498941	0.000230531	0.00165792		0.0153426	0.536557	0.851904		-0.0335171	0.447487	0.843418
WBGene00001579	gex-2		0.0694544	0.484538	0.677155		-0.031951	0.768286	0.860688		0.0606058	0.130377	0.484174		0.0221721	0.605398	0.903767
WBGene00001580	gex-3		-0.0875866	0.427606	0.629411		-0.103063	0.411028	0.583578		-0.0138422	0.639099	0.897308		-0.0211184	0.618902	0.909966
WBGene00001581	gfi-1		-0.0947632	0.442583	0.642774		-1.06858	6.62253e-05	0.000566011		0.541106	0.00237494	0.0393665		-0.00702303	0.854538	0.970914
WBGene00001582	gfi-2		-0.14578	0.160816	0.344248		-0.270676	0.0226865	0.0725771		0.00191625	0.926098	0.980048		-0.0346703	0.433318	0.837723
WBGene00001583	gfi-3		0.0330417	0.752552	0.867482		-0.238155	0.0540737	0.140749		0.135075	0.0493152	0.29044		-0.0118005	0.780467	0.958697
WBGene00001584	nrde-4		-0.0679302	0.48867	0.680466		-0.150513	0.166696	0.317861		-0.0123962	0.551439	0.858446		-0.0615176	0.198946	0.66132
WBGene00001585	gfl-1		-0.252414	0.0156797	0.0683716		-0.118141	0.272647	0.443779		-0.158209	0.0267636	0.201263		-0.0395443	0.376303	0.80864
WBGene00001586	lgc-57		-0.0817991	0.490092	0.682056		0.137026	0.34034	0.515949		-0.333194	0.0113953	0.117652		-0.0368957	0.381294	0.810723
WBGene00001587	lgc-58		-0.00330277	0.977744	0.989276		-0.0887894	0.544388	0.696562		-0.171693	0.0581855	0.320366		-0.204972	0.0144927	0.21423
WBGene00001589	gip-1		0.0168652	0.867688	0.93114		-0.0397861	0.722965	0.830334		0.00135585	0.948062	0.986149		-0.0195155	0.648611	0.921393
WBGene00001590	lipt-1		-0.34774	0.0076396	0.0389892		-0.260199	0.0457992	0.124047		8.3225e-06	0.999738	0.999907		0.0288916	0.504725	0.867731
WBGene00001591	glc-1		0.364392	0.000904866	0.00707649		0.43739	0.000207941	0.00151933		-0.361948	0.00139826	0.0266551		-0.199576	0.00513891	0.116501
WBGene00001592	glc-2		0.099109	0.364901	0.573387		0.308488	0.0223578	0.0717234		-0.0346434	0.328838	0.722134		0.0171829	0.685324	0.933995
WBGene00001593	glc-3		-0.019362	0.870416	0.932039		0.0238173	0.867338	0.923349		-0.0451696	0.379335	0.761465		-0.0212131	0.588312	0.897284
WBGene00001594	glc-4		-0.350657	0.0175007	0.0739908		-0.13338	0.327819	0.502504		-0.0985041	0.118195	0.464426		-0.00634363	0.875299	0.973998
WBGene00001595	gld-1		-0.176605	0.163778	0.348389		-0.229657	0.12227	0.254677		-0.0156088	0.684056	0.909814		-0.0228858	0.575639	0.894299
WBGene00001596	gld-2		-0.0786933	0.499569	0.689699		-0.191653	0.179399	0.334826		-0.00339251	0.923958	0.979238		-0.0321289	0.445588	0.843332
WBGene00001597	gld-3		-0.230826	0.0652851	0.190803		-0.376157	0.0130218	0.0465801		-0.0171481	0.602762	0.880201		-0.0533223	0.245982	0.712317
WBGene00001598	glh-1		-0.033167	0.754275	0.867783		0.028911	0.808206	0.887787		-0.0760517	0.125373	0.476554		-0.0442059	0.328789	0.780703
WBGene00001599	glh-2		-0.110412	0.341243	0.550337		-0.255408	0.0745752	0.179086		-0.0534209	0.250885	0.653892		-0.117337	0.0478509	0.388631
WBGene00001600	glh-3		-0.140051	0.210194	0.409399		-0.263977	0.0457937	0.124047		-0.0384183	0.296853	0.697207		-0.0970512	0.0742711	0.46598
WBGene00001601	glh-4		-0.0572738	0.616269	0.778565		-0.140181	0.303353	0.476781		-0.0347737	0.397484	0.776023		-0.0657222	0.169536	0.626942
WBGene00001602	gln-1		0.146699	0.183613	0.374859		0.0441107	0.713828	0.824131		-0.246678	0.0149436	0.139003		-0.390533	0.000698024	0.0314949
WBGene00001603	gln-2		-0.972456	5.83775e-05	0.000719374		-0.92473	7.80302e-05	0.000652066		0.08738	0.152617	0.521367		0.0729241	0.135397	0.584665
WBGene00001604	gln-3		-0.278465	0.0270304	0.101415		-0.0589189	0.635219	0.768893		-0.378743	0.00416142	0.0596136		-0.0520035	0.259137	0.721834
WBGene00001606	gln-5		-0.441607	0.000886025	0.00695655		-0.438613	0.00128198	0.00712626		-0.0903475	0.0916381	0.409713		-0.0810837	0.113736	0.549062
WBGene00001607	gln-6		-0.379639	0.00443593	0.0254841		-0.225066	0.0779499	0.184795		-0.137486	0.0529512	0.304076		-0.0378052	0.394018	0.819728
WBGene00001608	R07B1.8		-0.626287	0.00483756	0.0272507		0.163543	0.293064	0.46508		-0.269505	0.0226209	0.181728		0.0812594	0.107738	0.539493
WBGene00001609	glp-1		-0.130172	0.285812	0.493691		-0.220321	0.137373	0.277123		-0.0175011	0.654487	0.901964		-0.0367166	0.386654	0.814312
WBGene00001612	glr-1		-0.0615071	0.589641	0.759408		0.142526	0.296035	0.468457		-0.102435	0.111145	0.451932		-1.36527e-05	0.999731	0.999827
WBGene00001613	glr-2		0.00129243	0.990994	0.995271		0.160494	0.258467	0.429757		-0.164978	0.0544462	0.308329		-0.033432	0.427468	0.834733
WBGene00001615	glr-4		-0.0412629	0.702219	0.83766		0.200962	0.11951	0.25073		-0.395129	0.00320208	0.0491431		-0.0451054	0.318075	0.772563
WBGene00001616	glr-5		-0.0706107	0.511863	0.698873		0.174818	0.163608	0.313823		-0.204749	0.0242435	0.189276		-0.00824431	0.844471	0.968947
WBGene00001617	glr-6		0.233494	0.038282	0.130939		0.297832	0.0171882	0.0579486		0.0123428	0.617178	0.886668		0.0355688	0.422364	0.832685
WBGene00001618	glr-7		0.364258	0.028455	0.105641		0.651374	0.00391037	0.0176608		-0.0632822	0.270104	0.673787		-0.0153522	0.695752	0.937687
WBGene00001619	glr-8		-0.0426125	0.73272	0.85638		0.0851359	0.577968	0.724312		0.0235247	0.647377	0.899446		0.0596313	0.180606	0.640317
WBGene00001620	glt-1		0.17688	0.0908572	0.237831		0.174669	0.124325	0.257515		0.000349622	0.986197	0.996395		-0.00575161	0.891413	0.978317
WBGene00001621	glt-3		-0.412722	0.00712566	0.0369773		0.0407953	0.752166	0.849417		0.0208205	0.551032	0.858245		0.553303	0.000333467	0.0185367
WBGene00001623	glt-5		0.0392295	0.72973	0.855281		0.566688	0.00216098	0.0109403		-0.470035	0.00260653	0.0420084		-0.0113026	0.781637	0.958861
WBGene00001624	glt-6		-0.205334	0.106485	0.262966		0.258745	0.0780938	0.185042		-0.126068	0.0814463	0.38696		0.0846716	0.102203	0.52832
WBGene00001625	glt-7		0.0681364	0.581359	0.752913		0.692166	0.0048984	0.0212		-0.0792133	0.216027	0.612074		0.043527	0.299153	0.757714
WBGene00001627	gly-2		0.392017	0.00297697	0.0185437		0.131371	0.277828	0.449091		0.0237906	0.43017	0.798473		-0.0507018	0.272446	0.737495
WBGene00001628	gly-3		0.00105521	0.990929	0.995271		-0.0957798	0.342976	0.518205		0.0133093	0.480156	0.826753		-0.0105151	0.799565	0.96219
WBGene00001629	gly-4		0.091354	0.378847	0.587135		-0.0324089	0.776475	0.865539		0.010024	0.666031	0.90539		-0.0321989	0.464045	0.850208
WBGene00001630	gly-5		-0.157935	0.125913	0.293346		-0.472953	0.000228014	0.00164549		0.083157	0.0885891	0.402722		-0.0194081	0.650012	0.922011
WBGene00001631	gly-6		0.221198	0.0534194	0.166078		0.596535	9.0441e-05	0.000739764		-0.0188829	0.50261	0.836958		0.0635626	0.187317	0.649649
WBGene00001632	gly-7		-0.0325983	0.745957	0.863369		-0.244284	0.0363442	0.104053		-0.00376136	0.854475	0.960465		-0.110103	0.0510107	0.398595
WBGene00001633	gly-8		0.435659	0.00964268	0.047064		0.735229	0.000566532	0.00355927		-0.0485062	0.315792	0.711736		-0.00569975	0.886079	0.976575
WBGene00001635	gly-10		-0.0276934	0.777556	0.881306		-0.0583395	0.58834	0.732828		-0.0258563	0.321703	0.716849		-0.0593525	0.212102	0.676805
WBGene00001636	gly-11		0.33608	0.0112458	0.0527803		0.584419	0.000334725	0.00229034		-0.0159187	0.603156	0.880201		0.0226838	0.595225	0.898427
WBGene00001637	gly-12		0.385242	0.00287003	0.0180467		0.840991	1.19557e-07	2.13011e-06		0.00415623	0.864578	0.964127		0.168854	0.0137143	0.208082
WBGene00001638	gly-13		-0.288543	0.0104705	0.0499173		-0.370203	0.00291579	0.0139855		0.00174995	0.93139	0.982214		-0.0140589	0.740728	0.946361
WBGene00001639	gly-14		0.132809	0.262801	0.468849		0.121392	0.367797	0.542253		-0.0100651	0.770101	0.935806		-0.0210456	0.611835	0.906758
WBGene00001643	gly-18		-0.0268191	0.824442	0.908686		-0.0919901	0.537912	0.690852		0.00036569	0.993631	0.997221		-0.0144757	0.701204	0.939061
WBGene00001644	gly-19		0.26594	0.0380606	0.130406		0.0636099	0.615295	0.753242		0.149507	0.0531366	0.304888		0.014668	0.725535	0.944433
WBGene00001645	gly-20		-0.120595	0.2217	0.423107		-0.193651	0.0761344	0.181731		-0.012162	0.552195	0.858674		-0.0533831	0.252079	0.71683
WBGene00001646	gna-1		0.323572	0.00764796	0.0390175		0.373154	0.00393777	0.0177558		0.0918557	0.0901162	0.406233		0.10581	0.0580428	0.422314
WBGene00001647	gna-2		-0.669334	2.31098e-06	4.49799e-05		-0.608099	1.21259e-05	0.000128244		-0.0618018	0.136666	0.494948		-0.0531986	0.254673	0.718298
WBGene00001648	goa-1		-0.095953	0.390614	0.597387		-0.15187	0.239069	0.407699		-0.00103117	0.971229	0.992903		-0.014869	0.722706	0.943847
WBGene00001649	gob-1		0.215543	0.0345446	0.12238		0.0419745	0.691893	0.80815		0.00150196	0.933293	0.982214		-0.08423	0.102491	0.529095
WBGene00001650	gon-1		0.0723702	0.544162	0.72193		-0.144509	0.319573	0.493402		0.0748576	0.202857	0.596887		-0.012948	0.742251	0.946361
WBGene00001651	gon-2		0.0786218	0.492085	0.683645		-0.0865677	0.511972	0.670418		0.0101215	0.7626	0.933732		-0.0463573	0.298209	0.756752
WBGene00001653	gon-4		-0.0776398	0.473332	0.668262		-0.0778888	0.523013	0.679726		-0.0308785	0.358586	0.747516		-0.0371092	0.401591	0.821919
WBGene00001660	gop-1		-0.0558623	0.592847	0.761278		-0.0514217	0.658498	0.786857		0.0176951	0.504364	0.836958		0.0334204	0.4482	0.843872
WBGene00001661	gop-2		-0.134242	0.15202	0.33158		-0.397325	0.000268214	0.00189162		0.00809214	0.628528	0.892117		-0.0903519	0.0838284	0.491961
WBGene00001662	gop-3		-0.108402	0.209294	0.408219		-0.0625345	0.494154	0.655824		-0.0056213	0.676391	0.90793		0.00611912	0.877191	0.974713
WBGene00001663	gpa-1		0.106285	0.396491	0.603084		0.661457	0.00464901	0.0203411		-0.220047	0.0359856	0.242058		-0.00446349	0.90672	0.98138
WBGene00001664	gpa-2		-0.302481	0.0398261	0.134813		0.0964686	0.487161	0.650032		-0.102946	0.12248	0.470999		0.054718	0.226717	0.692917
WBGene00001665	gpa-3		-0.176559	0.178732	0.368359		-0.173771	0.244998	0.414814		-0.0322385	0.479281	0.82594		-0.0205155	0.604693	0.903365
WBGene00001666	gpa-4		-0.122103	0.335878	0.544709		-0.0695969	0.630158	0.764563		-0.0229556	0.616079	0.886391		-0.000658005	0.986151	0.997305
WBGene00001668	gpa-6		1.09786	1.468e-05	0.000223693		1.07528	1.25126e-05	0.000131633		0.0786008	0.200239	0.593611		0.05788	0.207704	0.672836
WBGene00001669	gpa-7		-0.263819	0.0338364	0.120849		-0.0875345	0.483879	0.647456		-0.0624283	0.17974	0.565919		0.00346007	0.933778	0.985824
WBGene00001671	gpa-9		0.447094	0.00673717	0.0354243		0.528179	0.00394572	0.0177787		-0.0565493	0.257007	0.660113		-0.0416964	0.338131	0.785
WBGene00001672	gpa-10		-0.0204006	0.86866	0.931463		0.43549	0.0424461	0.117038		-0.146607	0.08365	0.391438		0.0175161	0.636397	0.915856
WBGene00001674	gpa-12		0.0851843	0.444519	0.644189		0.120395	0.347849	0.52291		-0.0255746	0.455218	0.811787		-0.0240913	0.570905	0.89275
WBGene00001675	gpa-13		0.329361	0.0446381	0.146413		0.169793	0.269833	0.441146		0.0267157	0.578188	0.871676		-0.0139111	0.718209	0.943211
WBGene00001676	gpa-14		-0.132416	0.298027	0.506875		0.0200947	0.888573	0.936486		-0.350193	0.0110707	0.1157		-0.0617961	0.179736	0.640167
WBGene00001677	gpa-15		0.0595715	0.6297	0.788638		-0.0767486	0.608633	0.748644		0.0108422	0.820295	0.950049		-0.0299244	0.445365	0.843332
WBGene00001678	gpa-16		-0.0211307	0.850668	0.92235		-0.0552787	0.671495	0.795954		-0.00471665	0.883815	0.969275		-0.015773	0.702629	0.939263
WBGene00001679	gpb-1		-0.151108	0.19794	0.393754		-0.199031	0.140969	0.282039		0.014778	0.649073	0.90002		0.011174	0.787163	0.959777
WBGene00001680	gpb-2		-0.00623166	0.952859	0.977029		-0.00886442	0.940321	0.965862		0.00423353	0.862614	0.963336		0.00661389	0.875218	0.973998
WBGene00001681	gpc-1		-0.607375	0.000528877	0.00455378		-0.0396041	0.757866	0.853628		-0.0480755	0.267338	0.670645		0.125076	0.0404752	0.362286
WBGene00001682	gpc-2		-0.385628	0.000653596	0.00542873		-0.0713438	0.501951	0.662492		-0.120252	0.0442917	0.272203		0.0317421	0.467731	0.852244
WBGene00001683	gpd-1		-0.200817	0.0615215	0.18322		-0.215663	0.0656499	0.16315		-0.0366744	0.254728	0.657911		-0.0515562	0.267159	0.730908
WBGene00001684	gpd-2		-0.154784	0.141223	0.316289		-0.107345	0.346044	0.521466		0.000814911	0.96928	0.992397		0.0245297	0.570441	0.892572
WBGene00001685	gpd-3		-0.467226	0.000658197	0.00545761		-0.269365	0.032285	0.0949757		-0.00037739	0.987209	0.996624		0.0594466	0.211488	0.676762
WBGene00001686	gpd-4		-0.13545	0.211772	0.41138		-0.159848	0.18752	0.344887		-0.0515576	0.198821	0.592028		-0.0657303	0.175971	0.635349
WBGene00001687	gpn-1		0.384113	0.015123	0.0664027		0.532934	0.0048678	0.0211004		-0.0466674	0.331402	0.723986		-0.0236949	0.56505	0.89228
WBGene00001688	gpr-1		-0.0766448	0.470781	0.666304		-0.0215769	0.856011	0.916006		-0.144543	0.0454487	0.276578		-0.0720837	0.146485	0.598046
WBGene00001689	gpr-2		-0.0434843	0.668891	0.815412		-0.241038	0.0427684	0.117661		-0.018341	0.464528	0.818298		-0.148503	0.0202641	0.25415
WBGene00001690	grd-1		0.100805	0.425593	0.628063		0.0318153	0.827666	0.899412		-0.021799	0.651801	0.900833		-0.0427378	0.305596	0.762001
WBGene00001692	grd-3		0.685136	0.00205296	0.013776		0.680641	0.00296814	0.0141844		-0.020937	0.645303	0.898675		-0.0225844	0.568469	0.892557
WBGene00001694	grd-5		-0.57052	0.00690802	0.0361348		-0.302767	0.0840793	0.194904		-0.0108435	0.810871	0.947266		0.0291623	0.462315	0.848792
WBGene00001695	grd-6		0.264145	0.118093	0.281018		0.277109	0.162233	0.312222		0.0522715	0.373133	0.756886		0.0247477	0.470191	0.854484
WBGene00001699	grd-10		-0.702482	0.00274554	0.0174143		-0.447418	0.0273936	0.083608		-0.20557	0.0417704	0.263863		-0.0549342	0.214215	0.679052
WBGene00001701	grd-12		-0.505209	0.0169343	0.0723445		-0.429811	0.0384246	0.108578		0.0562802	0.328991	0.722134		0.0560258	0.198392	0.66065
WBGene00001702	grd-13		-1.09734	9.27889e-06	0.00014873		-0.827732	0.000422105	0.00278141		-0.129608	0.0899767	0.405976		-0.0324548	0.430631	0.836962
WBGene00001703	grd-14		-0.0743283	0.574791	0.748598		0.14417	0.400063	0.573103		-0.0398166	0.484155	0.828965		0.024837	0.482113	0.858964
WBGene00001707	grh-1		0.0396624	0.712917	0.844909		-0.296974	0.0266961	0.0819879		0.0218992	0.473246	0.824204		-0.103102	0.0637711	0.44069
WBGene00001708	grk-1		-0.135827	0.243991	0.44786		-0.38348	0.0125927	0.0453368		0.0127967	0.692108	0.912632		-0.041149	0.35016	0.791486
WBGene00001709	grk-2		0.120462	0.219785	0.421174		-0.0255815	0.808948	0.888165		0.00276488	0.877672	0.967249		-0.063069	0.189649	0.652524
WBGene00001710	grl-1		-1.07406	4.33573e-05	0.000553294		-0.494647	0.0125805	0.0453049		0.0135992	0.745502	0.929161		0.115599	0.0528202	0.404209
WBGene00001713	grl-4		-0.981909	4.21758e-05	0.000540201		0.13415	0.350204	0.524778		-0.0819845	0.17776	0.562845		0.692466	0.00023197	0.0143915
WBGene00001714	grl-5		-0.338884	0.0435287	0.143802		0.283309	0.102136	0.224302		-0.475599	0.00437641	0.0615576		0.0322461	0.420997	0.832055
WBGene00001716	grl-7		0.0747578	0.525766	0.709276		-0.0801848	0.561574	0.711251		-0.020045	0.618123	0.887036		-0.0912392	0.0870967	0.4992
WBGene00001717	grl-8		0.104493	0.395685	0.602281		0.26396	0.103332	0.226071		-0.0236131	0.599262	0.879125		0.0100639	0.796408	0.961131
WBGene00001719	grl-10		0.00151547	0.988813	0.994682		-0.00172527	0.988762	0.993768		0.01479	0.611047	0.88407		0.0203118	0.632631	0.914268
WBGene00001723	grl-14		1.4408	8.28222e-11	4.53142e-09		1.33842	7.31631e-10	2.18656e-08		0.0702293	0.200073	0.593345		0.0392721	0.369211	0.805632
WBGene00001724	grl-15		0.289663	0.0891056	0.234704		0.289192	0.130889	0.267691		-0.0161793	0.758605	0.932352		-0.0178848	0.6195	0.909966
WBGene00001725	grl-16		-0.00775656	0.946159	0.974358		0.0693993	0.609761	0.749368		0.0244971	0.542287	0.854877		0.0537547	0.235276	0.701409
WBGene00001726	grl-17		0.263937	0.0860392	0.229454		0.113009	0.456102	0.624724		-0.0142011	0.76576	0.934529		-0.0564218	0.205937	0.670078
WBGene00001730	grl-21		-1.48574	4.33798e-11	2.50145e-09		-0.0284886	0.830596	0.901428		-0.597921	0.00063463	0.0141792		0.337809	0.00297655	0.0819111
WBGene00001740	gro-1		-0.168476	0.0963553	0.246877		-0.078627	0.46607	0.632899		-0.0100506	0.617344	0.886668		0.0185523	0.663176	0.926661
WBGene00001743	grp-1		-0.0983456	0.352981	0.562479		-0.326243	0.0113762	0.0418461		0.000321582	0.988923	0.996624		-0.0815129	0.112374	0.547351
WBGene00001744	gars-1		0.0618382	0.460576	0.658229		0.0284549	0.748423	0.847525		0.0191872	0.287888	0.688129		0.0261783	0.519428	0.873694
WBGene00001745	gsa-1		-0.0384183	0.761607	0.872193		-0.0582646	0.709299	0.821166		0.0199245	0.706835	0.917093		0.0108402	0.7596	0.951136
WBGene00001746	gsk-3		-0.0624559	0.576827	0.749735		-0.037633	0.768177	0.860688		0.02061	0.542344	0.854877		0.0381751	0.383116	0.811895
WBGene00001747	gsp-1		-0.124952	0.276576	0.482862		-0.0859003	0.503454	0.663994		0.0066693	0.826584	0.953202		0.0271693	0.523521	0.875322
WBGene00001748	gsp-2		-0.2407	0.0216915	0.0862015		-0.306579	0.00759309	0.0304271		0.00142724	0.938792	0.983134		-0.0125429	0.766294	0.954057
WBGene00001749	gst-1		-0.216312	0.0277617	0.103572		-0.189027	0.0690357	0.169187		0.0570517	0.119023	0.466198		0.107123	0.0523626	0.40241
WBGene00001750	gst-2		0.018473	0.881411	0.938906		0.385051	0.0566118	0.145584		0.0212284	0.679739	0.909088		0.142357	0.0324592	0.322434
WBGene00001751	gst-3		0.241001	0.0582256	0.176249		0.698081	0.000138846	0.00107616		0.00144167	0.963364	0.990835		0.114492	0.0498998	0.395809
WBGene00001752	gst-4		0.316172	0.0661035	0.192144		1.50717	1.20337e-05	0.000127561		-0.151164	0.0789812	0.38078		0.0302781	0.432257	0.837106
WBGene00001753	gst-5		0.549584	0.0146055	0.0646823		0.753988	0.00657456	0.0269677		0.0130591	0.800537	0.944884		0.019331	0.597209	0.899005
WBGene00001754	gst-6		0.313372	0.0155058	0.0678049		0.657724	8.91093e-05	0.000730373		0.00190047	0.944675	0.985374		0.0798889	0.117054	0.555755
WBGene00001755	gst-7		-0.0615986	0.51528	0.701632		0.0340578	0.739075	0.841189		0.0707432	0.0910671	0.408679		0.180082	0.00760671	0.146413
WBGene00001757	gst-9		1.02315	1.40548e-06	2.89852e-05		1.06591	8.00858e-08	1.50602e-06		0.869549	6.47144e-06	0.000370097		0.929602	5.82001e-07	0.000103693
WBGene00001758	gst-10		0.202765	0.114015	0.275034		1.0483	1.49344e-06	2.0488e-05		0.0236221	0.544442	0.855992		0.672964	0.000130346	0.00912208
WBGene00001759	gst-11		-0.0232412	0.844033	0.918174		0.0332794	0.814683	0.89148		-0.100171	0.141963	0.502798		-0.0437747	0.304126	0.760884
WBGene00001761	gst-13		0.546202	0.00026999	0.00258405		0.543534	0.000334452	0.00228959		0.0115793	0.666831	0.90539		0.015811	0.709414	0.940888
WBGene00001763	gst-15		0.833861	0.000346875	0.00320727		1.25731	1.00289e-06	1.44277e-05		0.013394	0.753569	0.930568		0.0846826	0.101688	0.527887
WBGene00001764	gst-16		0.0574514	0.631536	0.789533		0.279304	0.0855579	0.197246		0.0307202	0.508907	0.838843		0.109433	0.0591652	0.425794
WBGene00001767	gst-19		-0.222764	0.0911325	0.238282		-0.127242	0.358219	0.532467		-0.0361271	0.400441	0.777877		-0.00277791	0.94455	0.987765
WBGene00001768	gst-20		-0.121958	0.333554	0.542664		0.0603789	0.669937	0.794718		0.024922	0.58066	0.873337		0.115008	0.0533085	0.405784
WBGene00001769	gst-21		0.0433473	0.728582	0.854655		0.0977013	0.555667	0.706247		-0.0187022	0.697025	0.914517		-0.00394507	0.883022	0.975465
WBGene00001770	gst-22		0.211006	0.0607007	0.181762		0.235703	0.0555694	0.143776		0.154991	0.0386499	0.252405		0.125913	0.0356119	0.337354
WBGene00001771	gst-23		0.278383	0.0712654	0.202218		0.073223	0.611866	0.750773		0.128315	0.0999104	0.428058		0.0130578	0.734516	0.946361
WBGene00001772	gst-24		0.209755	0.129543	0.298898		0.76121	0.00120574	0.00675922		0.320143	0.013938	0.133861		0.949344	2.96803e-05	0.0027408
WBGene00001774	gst-26		0.318603	0.00979784	0.0475919		0.190547	0.119349	0.250468		0.0887142	0.0993189	0.426965		0.0267684	0.536813	0.882541
WBGene00001775	gst-27		0.0290353	0.777955	0.881674		-0.124843	0.281757	0.453664		0.0767927	0.110274	0.450466		0.0100025	0.813152	0.964314
WBGene00001776	gst-28		0.476277	0.0019228	0.0130858		0.232713	0.0889355	0.202712		-0.0192609	0.561878	0.864398		-0.112667	0.0515387	0.399298
WBGene00001777	gst-29		0.505527	0.0168386	0.0720907		1.58465	2.40035e-06	3.10304e-05		-0.0108743	0.832127	0.954715		0.1601	0.025814	0.285847
WBGene00001781	gst-33		1.12659	9.95173e-06	0.000158237		1.76898	2.2126e-09	5.99385e-08		-0.465084	0.00473224	0.0647921		-0.047818	0.275046	0.739251
WBGene00001783	gst-35		-0.0203333	0.872311	0.933277		0.102006	0.545096	0.697083		-0.107732	0.0980155	0.423677		-0.0266821	0.374138	0.807892
WBGene00001784	gst-36		0.772146	1.02512e-05	0.000162256		0.399634	0.00616242	0.0255868		0.107759	0.0851119	0.394661		0.00197113	0.962298	0.991257
WBGene00001786	gst-38		1.18121	3.01843e-08	9.57696e-07		1.1172	7.25335e-08	1.37517e-06		0.182689	0.0421659	0.265135		0.101991	0.0667582	0.446336
WBGene00001787	gst-39		1.2125	6.60969e-09	2.46922e-07		1.46367	2.4696e-12	1.19167e-10		0.298948	0.0127058	0.126485		0.578977	0.000228816	0.0142594
WBGene00001788	gst-40		0.175225	0.209137	0.408028		0.712881	0.005393	0.0229335		-0.221659	0.036285	0.243365		-0.0212315	0.577224	0.894589
WBGene00001789	gst-41		-0.20951	0.156542	0.337962		0.296036	0.104299	0.227665		-0.0617036	0.30071	0.699936		0.121808	0.0461147	0.381504
WBGene00001790	gst-42		0.124367	0.260453	0.465892		0.561144	0.000247714	0.001769		0.248586	0.0152666	0.141252		0.806849	7.62365e-07	0.000127262
WBGene00001791	gst-43		0.428705	0.000609323	0.00513197		0.548099	4.80731e-05	0.000428251		0.0320664	0.289975	0.689795		0.0888702	0.0909579	0.507145
WBGene00001792	gst-44		0.029817	0.807981	0.899386		-0.147498	0.35656	0.531265		-0.0119104	0.80801	0.946741		-0.0635859	0.163389	0.619541
WBGene00001793	gsy-1		-0.234631	0.0483619	0.154787		-0.463901	0.00173849	0.00913757		-0.010451	0.702232	0.916466		-0.0779605	0.123684	0.564681
WBGene00001794	gta-1		0.0917505	0.360903	0.56994		0.0132855	0.903372	0.944519		0.00452279	0.820021	0.949982		-0.0243589	0.572327	0.893164
WBGene00001795	gtl-1		0.00666835	0.948297	0.975145		0.158709	0.176111	0.330655		-0.12362	0.0539753	0.306961		-0.0277475	0.523745	0.87537
WBGene00001796	gtl-2		0.248995	0.0785161	0.215597		0.23847	0.128064	0.263367		-0.0922715	0.154645	0.52478		-0.0857736	0.0989721	0.520399
WBGene00001803	lite-1		0.0391645	0.719179	0.849145		0.638442	0.000144323	0.00111364		-0.313864	0.00853237	0.0961417		0.0357505	0.415333	0.829764
WBGene00001806	gur-5		0.745477	0.0028301	0.0178367		0.68526	0.00789152	0.0313249		-0.0882104	0.19371	0.585668		-0.0814264	0.106641	0.536618
WBGene00001808	gut-2		-0.183217	0.0954213	0.245387		-0.304815	0.0166485	0.0565407		-0.00619513	0.791762	0.942034		-0.0449537	0.322687	0.776248
WBGene00001811	haf-1		0.295457	0.0140526	0.0626529		0.425439	0.00204999	0.0104507		-0.0190275	0.49795	0.83437		-0.00212504	0.95974	0.990696
WBGene00001812	haf-2		-0.252462	0.0198679	0.0807503		-0.377704	0.00203152	0.0103718		0.0386843	0.228046	0.62808		0.0191279	0.654554	0.923867
WBGene00001813	haf-3		0.0371921	0.693888	0.831075		0.0759396	0.460269	0.628388		0.00650573	0.70857	0.91745		0.031131	0.472863	0.855982
WBGene00001814	haf-4		0.0280231	0.755153	0.868319		-0.00487575	0.959672	0.976588		0.0226575	0.290591	0.690494		0.0294054	0.488471	0.86111
WBGene00001815	hmt-1		0.100828	0.335595	0.544604		0.0821273	0.477166	0.64208		0.0223715	0.418339	0.791405		0.0240148	0.578113	0.894589
WBGene00001816	haf-6		0.222454	0.0924115	0.240001		-0.032769	0.807644	0.887568		0.00179165	0.960331	0.989232		-0.106989	0.0610578	0.431378
WBGene00001817	haf-7		0.923631	3.45819e-06	6.34855e-05		0.387811	0.0125061	0.0451069		0.33974	0.00810613	0.0929642		0.0209617	0.616104	0.90872
WBGene00001819	haf-9		0.41165	0.000238807	0.00235035		0.506798	2.08437e-05	0.000204855		0.0606255	0.115676	0.460305		0.125973	0.0314113	0.31701
WBGene00001820	ham-1		0.424691	0.0042021	0.0244133		0.0362205	0.773101	0.86337		0.255507	0.0169531	0.150734		-0.0081589	0.844463	0.968947
WBGene00001821	ham-2		0.0632488	0.535747	0.716011		-0.24172	0.0402739	0.112665		0.0940453	0.0777208	0.37752		-0.0408237	0.364253	0.801296
WBGene00001823	hap-1		0.161944	0.0945447	0.243809		0.0193574	0.850121	0.912148		0.0226008	0.328684	0.722134		-0.0214888	0.612209	0.907022
WBGene00001824	hbl-1		-0.065034	0.583677	0.754966		-1.21083	1.60459e-06	2.17764e-05		0.899501	3.35324e-05	0.0014202		-0.004184	0.914758	0.982167
WBGene00001827	hcf-1		-0.0386894	0.715759	0.84668		-0.192197	0.12176	0.254145		-0.0084094	0.743151	0.928243		-0.0760243	0.130901	0.578453
WBGene00001828	hch-1		-0.203983	0.186057	0.378238		-1.72432	2.31245e-05	0.000224414		0.639818	0.00178734	0.0321369		0.00683785	0.841068	0.968368
WBGene00001829	hcp-1		-0.0959187	0.378453	0.586779		-0.166891	0.18183	0.337922		-0.0550359	0.197504	0.590168		-0.0934085	0.0814922	0.483896
WBGene00001830	hcp-2		-0.107677	0.312478	0.521684		-0.152844	0.203099	0.364613		-0.0426227	0.240985	0.64218		-0.070926	0.151661	0.605655
WBGene00001831	hcp-3		-0.135315	0.158853	0.341599		-0.154806	0.137321	0.277123		-0.0393988	0.18817	0.577179		-0.0676774	0.164346	0.620462
WBGene00001832	hcp-4		-0.0966701	0.389044	0.59591		-0.0326758	0.795278	0.878885		-0.0584146	0.205532	0.600024		-0.0284429	0.507025	0.869056
WBGene00001833	hcp-6		-0.119799	0.30244	0.511479		-0.0584359	0.653114	0.782645		-0.0582666	0.223761	0.622543		-0.0267791	0.526075	0.87718
WBGene00001834	hda-1		-0.116873	0.266279	0.473087		-0.163221	0.165264	0.315956		-0.00967783	0.679882	0.909155		-0.0301121	0.491271	0.861861
WBGene00001835	hda-2		-0.242936	0.0119533	0.0551329		-0.208667	0.0396673	0.111275		-0.0130341	0.472926	0.824107		-0.010742	0.794445	0.961009
WBGene00001836	hda-3		-0.0507886	0.625712	0.785424		-0.16727	0.159763	0.309519		0.0108077	0.656182	0.902501		-0.0202733	0.636284	0.915856
WBGene00001837	hda-4		-0.116368	0.251444	0.455286		-0.321165	0.00691426	0.0281534		0.0546364	0.152816	0.521532		-0.00530405	0.899729	0.981105
WBGene00001838	hda-10		0.000798445	0.99332	0.996427		-0.0421341	0.685968	0.805279		-0.0226724	0.33769	0.728934		-0.066455	0.171068	0.62816
WBGene00001839	hdl-1		-0.39508	0.0348036	0.122883		-0.293833	0.104076	0.227305		0.0314387	0.537162	0.851904		0.0456151	0.271018	0.736044
WBGene00001840	hel-1		-0.0617012	0.464048	0.660542		0.00228779	0.979569	0.987886		-0.00182307	0.880904	0.9682		0.0246697	0.543283	0.885319
WBGene00001842	her-1		0.108596	0.405084	0.61057		0.210262	0.22353	0.388931		-0.134979	0.0972994	0.422026		-0.0546348	0.208911	0.674359
WBGene00001843	hgo-1		-0.24318	0.0296457	0.108874		-0.399276	0.00206705	0.0105261		0.393091	0.00178757	0.0321369		0.136978	0.0267378	0.291696
WBGene00001844	hid-1		-0.0569815	0.572315	0.746524		-0.198865	0.0819777	0.191631		0.105418	0.0629963	0.33623		0.0297094	0.496612	0.863748
WBGene00001851	hif-1		-0.0304831	0.753029	0.867482		-0.103954	0.329603	0.504404		-0.00296551	0.869638	0.965342		-0.0364601	0.410029	0.826371
WBGene00001852	hil-1		-0.229483	0.0198971	0.08078		0.0762556	0.456475	0.624998		-0.479665	4.05166e-05	0.00164157		-0.0464286	0.305606	0.762001
WBGene00001853	hil-2		-0.156749	0.103155	0.257647		-0.270221	0.011088	0.041014		0.0437929	0.162919	0.537555		0.0202187	0.632238	0.914268
WBGene00001854	hil-3		0.163156	0.132572	0.303019		-0.0243127	0.834369	0.903548		0.0248187	0.394439	0.773395		-0.0384529	0.389099	0.816564
WBGene00001855	hil-4		-0.253704	0.0333139	0.119336		-0.0956781	0.430655	0.602004		-0.193859	0.0268292	0.201647		-0.0388548	0.382737	0.811895
WBGene00001856	hil-5		-0.212016	0.0750532	0.209105		-0.158292	0.21539	0.379232		-0.0924715	0.107349	0.443075		-0.0487093	0.285227	0.747322
WBGene00001858	hil-7		-1.52374	4.33049e-10	2.10184e-08		-1.87487	6.92486e-14	4.35452e-12		0.045661	0.336314	0.727984		-0.0123077	0.756557	0.949934
WBGene00001859	hil-8		0.0670064	0.578799	0.751298		0.0466361	0.747349	0.847069		-0.116198	0.116413	0.461436		-0.0973058	0.0759993	0.468831
WBGene00001860	him-1		-0.194732	0.0974789	0.248425		0.117892	0.349496	0.524281		-0.0330519	0.356088	0.745923		0.087575	0.0951394	0.513981
WBGene00001862	him-3		-0.250145	0.026675	0.100598		-0.27434	0.0253999	0.0790195		-0.0360298	0.270918	0.674481		-0.052042	0.263175	0.726529
WBGene00001863	him-4		0.0274344	0.773744	0.879137		0.283136	0.00978003	0.0372161		-0.169453	0.0216289	0.176085		5.11233e-05	0.999019	0.999594
WBGene00001864	him-5		-0.192091	0.0553419	0.170378		-0.243251	0.0276949	0.0843657		-0.0360579	0.21808	0.615255		-0.0756048	0.131719	0.580188
WBGene00001865	him-6		-0.0644062	0.548324	0.725237		0.00691545	0.954121	0.973026		-0.0413287	0.265838	0.669014		-0.0193352	0.650049	0.922011
WBGene00001867	him-8		-0.290295	0.00801637	0.0405546		-0.428321	0.000510424	0.00325235		0.0131749	0.54104	0.854209		-0.0091258	0.828631	0.967038
WBGene00001869	him-10		-0.0877537	0.417563	0.621389		-0.189527	0.131618	0.268668		-0.05043	0.215894	0.612074		-0.110106	0.053395	0.406147
WBGene00001872	him-14		-0.193844	0.0701009	0.199957		-0.336768	0.00650759	0.0267404		0.000628722	0.975891	0.993022		-0.0393967	0.37935	0.810427
WBGene00001874	him-17		-0.060385	0.576234	0.749299		-0.0430122	0.723787	0.830935		-0.0205236	0.496724	0.834314		-0.020178	0.635643	0.915486
WBGene00001883	his-9		-0.236495	0.06705	0.193962		-0.0155925	0.904762	0.945076		-0.0230689	0.524977	0.845116		0.0480919	0.283174	0.746022
WBGene00001884	his-10		-0.948897	0.000129997	0.00141581		-0.168893	0.262889	0.434459		-0.331484	0.0124484	0.124852		0.00837838	0.827726	0.966468
WBGene00001885	his-11		-1.27188	1.27377e-07	3.53325e-06		-0.62659	0.0019001	0.00980166		-0.0068086	0.852961	0.960465		0.123695	0.04457	0.376665
WBGene00001886	his-12		-0.47544	0.0149587	0.0659105		-0.145635	0.341903	0.517134		-0.0199091	0.670434	0.906083		0.0444896	0.290134	0.749969
WBGene00001887	his-13		-0.236495	0.06705	0.193962		-0.0155925	0.904762	0.945076		-0.0230689	0.524977	0.845116		0.0480919	0.283174	0.746022
WBGene00001888	his-14		-0.948897	0.000129997	0.00141581		-0.168893	0.262889	0.434459		-0.331484	0.0124484	0.124852		0.00837838	0.827726	0.966468
WBGene00001889	his-15		-1.27188	1.27377e-07	3.53325e-06		-0.62659	0.0019001	0.00980166		-0.0068086	0.852961	0.960465		0.123695	0.04457	0.376665
WBGene00001898	his-24		0.304166	0.00774606	0.0394167		-0.196273	0.0891673	0.203041		0.329887	0.00389042	0.0570308		-0.0738462	0.139639	0.589301
WBGene00001899	his-25		-0.236495	0.06705	0.193962		-0.0155925	0.904762	0.945076		-0.0230689	0.524977	0.845116		0.0480919	0.283174	0.746022
WBGene00001900	his-26		-0.948897	0.000129997	0.00141581		-0.168893	0.262889	0.434459		-0.331484	0.0124484	0.124852		0.00837838	0.827726	0.966468
WBGene00001906	his-32		-0.349857	0.048588	0.155296		-0.28129	0.122513	0.255028		-0.0232118	0.64211	0.897793		-0.00135908	0.969814	0.993706
WBGene00001909	his-35		-0.0527807	0.639326	0.795344		0.0572823	0.658938	0.787035		-0.000399996	0.989913	0.996726		0.0392144	0.369523	0.805722
WBGene00001910	C50F4.6		-0.0944399	0.380991	0.589		-0.290285	0.0261314	0.080592		0.0211956	0.466961	0.819863		-0.0269995	0.532371	0.880756
WBGene00001911	his-37		-0.10896	0.316679	0.52507		-0.0597058	0.620455	0.756555		-0.00300178	0.905768	0.974408		0.0164489	0.698317	0.93845
WBGene00001915	his-41		-0.103809	0.300491	0.509361		0.164412	0.13861	0.278765		-0.000991128	0.958883	0.989217		0.161994	0.0137583	0.208244
WBGene00001917	his-43		-0.47544	0.0149587	0.0659105		-0.145635	0.341903	0.517134		-0.0199091	0.670434	0.906083		0.0444896	0.290134	0.749969
WBGene00001918	his-44		-1.27188	1.27377e-07	3.53325e-06		-0.62659	0.0019001	0.00980166		-0.0068086	0.852961	0.960465		0.123695	0.04457	0.376665
WBGene00001919	his-45		-1.061	0.000261574	0.00252087		-0.675649	0.00544117	0.02311		0.0247951	0.600273	0.879587		0.0645642	0.158874	0.612763
WBGene00001920	his-46		-1.52968	2.76042e-07	7.01545e-06		-1.29281	1.17318e-05	0.000125029		-0.0140182	0.748537	0.930365		0.0163917	0.662732	0.926661
WBGene00001922	his-48		-1.44144	4.14907e-07	9.90715e-06		-1.66849	1.29865e-08	2.89219e-07		0.0370286	0.447045	0.808216		0.00327186	0.930499	0.985467
WBGene00001929	his-55		-1.061	0.000261574	0.00252087		-0.675649	0.00544117	0.02311		0.0247951	0.600273	0.879587		0.0645642	0.158874	0.612763
WBGene00001930	his-56		-1.52968	2.76042e-07	7.01545e-06		-1.29281	1.17318e-05	0.000125029		-0.0140182	0.748537	0.930365		0.0163917	0.662732	0.926661
WBGene00001931	his-57		-1.01558	9.15544e-05	0.00105763		-0.395629	0.0327775	0.0959573		-0.0376754	0.431556	0.799218		0.0424797	0.312029	0.768394
WBGene00001932	his-58		-1.64035	3.77109e-11	2.19276e-09		-1.41776	4.85207e-09	1.19981e-07		0.0125218	0.72196	0.923028		0.049708	0.257752	0.721154
WBGene00001933	his-59		-1.08025	2.60291e-05	0.00036026		-0.642579	0.00452377	0.0198631		-0.136531	0.0819759	0.387185		-0.0141361	0.71075	0.940888
WBGene00001934	his-60		-1.3477	2.34789e-09	1.00396e-07		-1.25541	3.93848e-08	7.95976e-07		-0.0162295	0.651151	0.90071		0.000232675	0.995338	0.999077
WBGene00001935	his-61		-1.04892	0.000192793	0.00196714		-0.60792	0.00777516	0.0310136		0.0126673	0.776364	0.938101		0.0621931	0.172295	0.629129
WBGene00001936	his-62		-1.69294	1.47023e-11	9.24516e-10		-1.11265	4.12487e-06	5.00123e-05		-0.0463492	0.31899	0.714663		0.0547292	0.223332	0.689612
WBGene00001940	his-66		-1.64035	3.77109e-11	2.19276e-09		-1.41776	4.85207e-09	1.19981e-07		0.0125218	0.72196	0.923028		0.049708	0.257752	0.721154
WBGene00001942	his-68		-0.761216	2.85471e-05	0.00038818		-0.808367	2.76685e-05	0.000262463		-0.086556	0.119485	0.467214		-0.0804411	0.114285	0.549447
WBGene00001945	his-71		-0.0214125	0.842349	0.917336		0.363664	0.00939001	0.0360358		-0.12563	0.0638149	0.337331		0.0422944	0.345513	0.789855
WBGene00001946	his-72		-0.151529	0.102683	0.256975		0.0612789	0.532705	0.687408		-0.00236223	0.874914	0.966313		0.119242	0.0359195	0.338087
WBGene00001948	hlh-1		-0.049746	0.668328	0.815073		-0.170688	0.233129	0.400381		0.0144864	0.704027	0.916975		-0.0154663	0.700429	0.93886
WBGene00001949	hlh-2		-0.252977	0.048355	0.154787		-0.708117	0.000118215	0.000937155		0.164303	0.0457321	0.277771		0.00474235	0.908238	0.98138
WBGene00001950	hlh-3		-0.0572832	0.630421	0.788778		-0.452849	0.017106	0.0577137		0.0582694	0.276594	0.680684		-0.0340801	0.407329	0.824327
WBGene00001952	hlh-6		0.133808	0.281785	0.48919		-0.0188179	0.890569	0.937309		0.0971617	0.138109	0.498132		0.0102089	0.796376	0.961131
WBGene00001953	hlh-8		-0.146476	0.272506	0.479308		-0.254084	0.136064	0.275118		0.0163466	0.726938	0.924921		-0.00164048	0.964578	0.991915
WBGene00001955	hlh-11		0.100856	0.354937	0.563914		0.0386737	0.749406	0.848054		0.00724518	0.783651	0.939564		-0.0139883	0.740608	0.946361
WBGene00001960	hlh-16		-0.131435	0.328332	0.53763		-0.898962	0.00159067	0.00849559		0.264479	0.0242236	0.189276		0.000225197	0.994997	0.999016
WBGene00001961	hlh-17		0.374248	0.0458205	0.148777		-0.0346234	0.818456	0.893908		0.708569	0.00113843	0.0225688		0.0420314	0.300032	0.758099
WBGene00001963			-0.262649	0.0755216	0.209947		-0.215227	0.171812	0.324863		-0.028957	0.526429	0.846152		-0.00846355	0.824937	0.966267
WBGene00001971	hmg-1.1		-0.0507014	0.619302	0.780771		0.0281746	0.802772	0.884143		0.0852673	0.0916221	0.409713		0.161873	0.0149706	0.217637
WBGene00001972	hmg-1.2		-0.0967334	0.299718	0.508259		-0.156521	0.123007	0.255772		0.00751304	0.653404	0.901455		-0.00233842	0.954653	0.988979
WBGene00001973	hmg-3		-0.102428	0.333532	0.542664		-0.237745	0.0535884	0.139774		-0.0356049	0.285892	0.686868		-0.118559	0.0424546	0.368796
WBGene00001974	hmg-4		-0.12948	0.186142	0.3783		-0.173304	0.106101	0.230714		-0.011908	0.549496	0.857948		-0.0397894	0.372672	0.806845
WBGene00001975	hmg-5		-0.0782629	0.426272	0.628357		-0.126839	0.241733	0.411133		0.00503084	0.789533	0.94133		-0.00456668	0.913243	0.981699
WBGene00001976	hmg-11		0.184291	0.143762	0.319403		0.154548	0.267116	0.438628		0.0130847	0.720018	0.922305		0.000248155	0.995071	0.999016
WBGene00001977	hmg-12		-0.0904696	0.417486	0.621377		-0.0643752	0.609173	0.748976		-0.0717006	0.157537	0.528558		-0.0510153	0.265427	0.72935
WBGene00001978	hmp-1		-0.102428	0.382111	0.589825		-0.0784264	0.557798	0.708049		-0.027268	0.486499	0.830455		-0.0166616	0.683811	0.932939
WBGene00001979	hmp-2		-0.110888	0.302199	0.511281		-0.163039	0.179762	0.335277		-0.0149469	0.575328	0.870493		-0.0387845	0.384629	0.812826
WBGene00001980	hmr-1		-0.0833398	0.483811	0.676274		-0.145802	0.308691	0.48136		0.0183382	0.651212	0.90071		0.00529549	0.893188	0.97876
WBGene00001983	hoe-1		0.170062	0.142243	0.317753		0.435948	0.00387689	0.0175439		0.0344527	0.346507	0.736413		0.163784	0.0181725	0.238699
WBGene00001984	hog-1		-0.110524	0.38486	0.592007		-0.0951144	0.521475	0.678362		-0.0151098	0.744515	0.928733		-0.0035823	0.923927	0.984346
WBGene00001985	hop-1		-0.298559	0.0124952	0.057139		-0.288248	0.022416	0.0718937		0.0118416	0.634554	0.895619		0.03007	0.491313	0.861861
WBGene00001986	hot-1		-0.162674	0.182781	0.373872		-0.0296208	0.822867	0.896541		-0.065943	0.204589	0.599193		-0.00640843	0.874218	0.973998
WBGene00001987	hot-2		-0.383288	0.0116914	0.0542853		-0.298991	0.0483622	0.129372		-0.0334969	0.404144	0.780311		-0.0120181	0.767127	0.954331
WBGene00001988	hot-3		-0.392999	0.0195241	0.0797783		-0.102684	0.472602	0.63831		-0.0730778	0.209068	0.604917		0.0143435	0.714008	0.942357
WBGene00001989	hot-4		-0.244881	0.07581	0.210455		-0.0571092	0.67904	0.800981		-0.145578	0.0704229	0.357427		-0.0176912	0.658463	0.925041
WBGene00001990	hot-5		-0.01291	0.913142	0.955305		0.0822479	0.568235	0.716885		-0.0498373	0.342112	0.732111		-0.0102653	0.789967	0.959882
WBGene00001991	hot-6		0.517556	0.000400279	0.00362243		0.48275	0.000799597	0.00473859		0.035481	0.310972	0.709069		0.0359193	0.417439	0.830249
WBGene00001992	hot-7		-0.541326	0.00735536	0.0379426		-0.232303	0.145708	0.289148		-0.00268375	0.948499	0.986149		0.0508471	0.243587	0.710102
WBGene00001993	hpd-1		-0.237812	0.0424704	0.141359		-0.1363	0.26404	0.435843		0.0790539	0.120674	0.469428		0.173618	0.0137762	0.208244
WBGene00001994	hpk-1		-0.0515878	0.63916	0.795274		-0.0493724	0.693628	0.80942		-0.00920415	0.753609	0.930568		-0.00996039	0.81122	0.964194
WBGene00001995	hpl-1		-0.0351549	0.752683	0.867482		-0.19226	0.154516	0.302992		0.0358714	0.357589	0.747002		-0.00794767	0.846924	0.969338
WBGene00001996	hpl-2		-0.127061	0.202562	0.398951		-0.0167342	0.876153	0.928395		-0.0317715	0.263212	0.666667		1.46497e-05	0.999721	0.999827
WBGene00001997	hpr-9		-0.0915084	0.403771	0.609582		-0.139499	0.266498	0.437975		-0.0282648	0.395332	0.773883		-0.0517231	0.26198	0.724617
WBGene00001998	hpr-17		-0.0641885	0.544484	0.72215		-0.123492	0.304601	0.477722		-0.0998968	0.0831517	0.390524		-0.1317	0.031639	0.318578
WBGene00001999	hrpa-1		-0.024513	0.809571	0.900336		-0.0319974	0.776717	0.865669		-0.0200413	0.43848	0.80284		-0.0363169	0.413849	0.828329
WBGene00002000	hrpr-1		0.0551593	0.561953	0.737507		-0.0771075	0.456527	0.624998		0.000311701	0.9852	0.996167		-0.0624893	0.19169	0.654097
WBGene00002001	hars-1		-0.175773	0.0566358	0.17302		-0.172263	0.0777472	0.184504		0.716677	1.29029e-10	2.64375e-08		0.750679	5.23475e-11	2.34669e-08
WBGene00002002	hsb-1		-0.194248	0.0539458	0.167204		-0.250839	0.0226489	0.0724735		0.0646408	0.110611	0.451189		0.0585902	0.216233	0.679784
WBGene00002003	hse-5		-0.153399	0.171834	0.359203		-0.237611	0.0666197	0.164765		-0.00906865	0.737124	0.927564		-0.0353097	0.422245	0.832685
WBGene00002004	hsf-1		-0.0937668	0.395747	0.602311		-0.139846	0.268362	0.44005		-0.00341433	0.900956	0.973409		-0.0161023	0.70252	0.939263
WBGene00002005	hsp-1		-0.0791469	0.403751	0.609582		0.0757428	0.460721	0.628572		0.00296408	0.858836	0.962106		0.0923573	0.0800492	0.479989
WBGene00002007	hsp-3		0.356889	0.00163352	0.0115059		0.296789	0.00970933	0.0370078		-0.00613725	0.751413	0.930568		-0.0393871	0.378354	0.810259
WBGene00002008	hsp-4		0.0425771	0.681988	0.823637		0.0129911	0.910567	0.948317		0.0314867	0.316547	0.712858		0.0308256	0.481619	0.858806
WBGene00002010	hsp-6		0.136096	0.167976	0.354014		0.178362	0.0988642	0.218846		0.00803175	0.672816	0.907055		0.0301952	0.487771	0.86111
WBGene00002011	hsp-12.2		-0.0064703	0.955136	0.978218		-0.181182	0.207835	0.370768		-0.0474979	0.317892	0.713805		-0.14965	0.0278265	0.298058
WBGene00002012	hsp-12.3		-2.85514	1.0411e-30	6.8896e-28		-3.79954	8.75074e-47	2.02682e-43		0.220552	0.0263317	0.199092		-0.06903	0.14983	0.602859
WBGene00002013	hsp-12.6		-0.094189	0.45815	0.656518		-0.588688	0.0152144	0.0527269		-0.287557	0.0197932	0.167315		-0.998694	8.31112e-05	0.00617645
WBGene00002016	hsp-16.2		-2.12316	2.53708e-09	1.07167e-07		-2.56461	3.84685e-12	1.77019e-10		0.798143	0.000588153	0.0134655		0.205844	0.0141461	0.211386
WBGene00002017	hsp-16.11		-2.05853	3.36605e-17	5.4393e-15		-1.84414	3.17375e-14	2.05143e-12		0.823439	4.53467e-05	0.00178522		1.07074	8.6081e-07	0.000139101
WBGene00002018	hsp-16.41		-2.27054	2.84651e-10	1.42295e-08		-2.78238	8.93403e-14	5.51805e-12		0.84169	0.000439202	0.0108865		0.185616	0.0179575	0.236995
WBGene00002019	hsp-16.48		-1.88502	2.54113e-15	3.21038e-13		-1.91617	1.13973e-15	8.90799e-14		0.91114	9.09539e-06	0.000495681		0.891085	1.43486e-05	0.00148807
WBGene00002020	hsp-16.49		-1.88502	2.54113e-15	3.21038e-13		-1.91617	1.13973e-15	8.90799e-14		0.91114	9.09539e-06	0.000495681		0.891085	1.43486e-05	0.00148807
WBGene00002021	hsp-17		-0.184871	0.130296	0.299988		-0.830153	2.65722e-05	0.000253448		0.986581	2.47292e-07	2.24616e-05		0.189959	0.0135115	0.206566
WBGene00002023	hsp-25		-0.0901659	0.350218	0.559706		-0.0689706	0.509804	0.669122		0.00497683	0.779148	0.938898		0.0237208	0.579162	0.894589
WBGene00002024	hsp-43		-0.240835	0.0218636	0.0867079		-0.364888	0.00187277	0.00969304		0.654343	3.71726e-07	3.18882e-05		0.515456	2.04655e-05	0.00201451
WBGene00002025	hsp-60		0.0677741	0.5262	0.709276		0.0855929	0.477163	0.64208		-0.0142069	0.600988	0.879844		-0.0190087	0.655758	0.924198
WBGene00002026	hsp-70		-1.7899	7.92326e-15	9.02537e-13		-2.45861	1.32447e-25	3.0174e-23		0.984688	1.34376e-06	9.67576e-05		0.138566	0.0329177	0.324909
WBGene00002027	hsr-9		-0.115383	0.305205	0.514307		-0.13698	0.28413	0.456427		-0.0284317	0.412883	0.785802		-0.0380731	0.387395	0.815084
WBGene00002028	hst-1		-0.0437946	0.681387	0.823126		-0.0939336	0.437714	0.608531		-0.000615743	0.980411	0.994301		-0.0165489	0.696709	0.937727
WBGene00002029	hst-2		-0.0385608	0.726479	0.853701		-0.038087	0.761765	0.856129		0.0238732	0.476719	0.825746		0.032667	0.450707	0.844655
WBGene00002030	hst-3.1		0.16594	0.201783	0.398151		0.485967	0.0123035	0.0445845		-0.0289581	0.526312	0.846152		0.0239322	0.551804	0.887639
WBGene00002031	hst-6		0.0315568	0.765243	0.873979		-0.172243	0.160527	0.310227		0.00912764	0.717518	0.920801		-0.0645307	0.181871	0.64168
WBGene00002032	htp-1		-0.184266	0.073559	0.206766		-0.093608	0.391831	0.565214		-0.0204325	0.400849	0.778234		0.00393244	0.925404	0.984753
WBGene00002033	htp-2		-0.116175	0.25142	0.455286		0.0159243	0.884697	0.934136		-0.0426669	0.203645	0.598078		0.000919193	0.982552	0.996516
WBGene00002034	htp-3		-0.093389	0.391406	0.598041		-0.00302986	0.980071	0.988216		-0.117039	0.0703898	0.357427		-0.0440313	0.328998	0.780703
WBGene00002035	hum-1		-0.0269212	0.791152	0.888777		-0.0979269	0.388471	0.562352		0.00384107	0.85677	0.961135		-0.0178115	0.676698	0.931018
WBGene00002036	hum-2		-0.131115	0.205852	0.403468		-0.0440014	0.695109	0.8106		0.000273591	0.989499	0.996637		0.039711	0.375977	0.808359
WBGene00002037	hum-4		-0.160629	0.139171	0.31317		-0.724596	2.62066e-06	3.34429e-05		0.450144	0.000831465	0.0178316		0.00475536	0.910146	0.98138
WBGene00002038	hum-5		-0.000625116	0.995103	0.997189		-0.0967412	0.395759	0.569109		0.0295213	0.318339	0.714349		0.00650611	0.877483	0.974849
WBGene00002039	hum-6		0.041307	0.68532	0.825866		-0.240527	0.0414773	0.115174		0.307839	0.00536507	0.0706714		0.0142126	0.738086	0.946361
WBGene00002040	hum-7		-0.0514671	0.613546	0.776473		-0.0315644	0.779765	0.867675		-0.0246644	0.370233	0.75608		-0.0291505	0.504379	0.867731
WBGene00002041	hum-8		0.119802	0.1982	0.393936		-0.104093	0.296319	0.468801		0.177198	0.0165491	0.148455		0.00256986	0.950007	0.988784
WBGene00002042	hus-1		-0.0585948	0.540684	0.719169		-0.072498	0.486285	0.649236		0.0147845	0.469837	0.821188		0.0273152	0.526246	0.87718
WBGene00002043	hyl-1		-0.0208557	0.847647	0.920365		-0.138851	0.27173	0.443167		0.0236259	0.464055	0.818283		-0.00730843	0.861147	0.971906
WBGene00002044	hyl-2		0.129157	0.24558	0.449589		0.0229371	0.850925	0.912516		0.0178246	0.54787	0.857074		-0.0157364	0.709635	0.940888
WBGene00002045	icd-1		0.0633816	0.537946	0.717252		0.306893	0.0128483	0.0461338		-0.0083188	0.713396	0.919065		0.07572	0.132406	0.581499
WBGene00002046	icln-1		-0.259072	0.0129129	0.0586825		-0.0419665	0.691015	0.80804		-0.00317116	0.859539	0.962221		0.105513	0.0561306	0.418449
WBGene00002047	icp-1		-0.0331281	0.760011	0.871224		-0.0250934	0.838591	0.905579		-0.176753	0.0353234	0.238876		-0.117554	0.0453884	0.380009
WBGene00002048	ida-1		-0.291992	0.00718252	0.0372029		-0.193181	0.081376	0.190737		-0.14653	0.0328311	0.229273		-0.0558862	0.234812	0.70106
WBGene00002050	ifa-1		-0.176815	0.11763	0.2803		-0.112532	0.357014	0.53165		-0.013519	0.622524	0.888857		0.00637004	0.879436	0.975092
WBGene00002052	ifa-4		-0.272865	0.0142205	0.0633001		-0.486576	0.00020189	0.00148448		0.175832	0.0250526	0.192991		0.0440679	0.331885	0.780703
WBGene00002053	ifb-1		-0.167395	0.0942889	0.243285		-0.19749	0.0695015	0.170136		0.116892	0.0466944	0.281279		0.100278	0.0650526	0.442672
WBGene00002054	ifb-2		-0.572438	8.6181e-05	0.00100601		-0.64225	2.20652e-05	0.000215489		0.0284283	0.354423	0.744869		0.0264119	0.542313	0.884933
WBGene00002055	ifc-1		-1.39424	4.98319e-10	2.38035e-08		-1.70083	1.11084e-13	6.7412e-12		0.0334516	0.414652	0.788158		-0.0166138	0.682634	0.932537
WBGene00002056	ifc-2		0.0122019	0.900093	0.949346		-0.119896	0.264489	0.436274		0.0285066	0.287236	0.687873		-0.00744126	0.859117	0.971488
WBGene00002057	ifd-1		-0.192032	0.120993	0.285919		-0.368384	0.0184685	0.0611379		0.00218403	0.946339	0.98556		-0.0313961	0.460123	0.848179
WBGene00002058	ifd-2		0.000839282	0.993871	0.996668		-0.967579	1.93016e-07	3.28718e-06		0.593122	0.000186592	0.00544762		-0.0747268	0.134479	0.584549
WBGene00002059	ife-1		0.0461117	0.625154	0.78519		0.2754	0.010312	0.0388152		-0.0704925	0.0916513	0.409713		0.0163858	0.696245	0.937727
WBGene00002060	ife-2		0.0738169	0.458725	0.656597		0.0684055	0.530416	0.685437		0.0415635	0.205309	0.600024		0.05378	0.249981	0.714393
WBGene00002061	ife-3		-0.241782	0.0245907	0.0950325		-0.0513803	0.6411	0.772913		-0.0598767	0.137282	0.496437		0.0125316	0.767276	0.954425
WBGene00002062	ife-4		-0.0730365	0.485011	0.677521		-0.150909	0.19912	0.359747		0.0581695	0.159845	0.532431		0.0358649	0.418657	0.830561
WBGene00002063	ife-5		-0.0609954	0.588364	0.758207		0.233564	0.0942927	0.211284		-0.0796678	0.149727	0.515905		0.0333425	0.43815	0.839409
WBGene00002064	iff-1		-0.0837134	0.432756	0.634115		0.0666027	0.575753	0.722785		-0.0913581	0.0957781	0.418431		-0.0136235	0.747846	0.947726
WBGene00002065	iff-2		0.461133	0.00303609	0.0188191		0.624689	0.00041824	0.00276249		-0.0218987	0.52387	0.844951		-0.00301088	0.941724	0.986859
WBGene00002066	ifg-1		-0.0789128	0.477571	0.672135		-0.369205	0.0116495	0.0427383		0.0148058	0.630483	0.893686		-0.0637949	0.183081	0.643618
WBGene00002067	ifp-1		-0.886077	2.0443e-05	0.000294096		-1.11148	2.68406e-07	4.39344e-06		0.277957	0.0158413	0.144548		0.0759863	0.12797	0.572018
WBGene00002068	ify-1		-0.24802	0.0342697	0.121771		-0.13375	0.269321	0.440818		-0.0521012	0.199752	0.592879		-0.0114024	0.787298	0.959777
WBGene00002069	ikb-1		0.0375404	0.718301	0.848396		0.206041	0.0896146	0.203759		-0.165687	0.0332066	0.230735		-0.0348444	0.430775	0.836962
WBGene00002070	ile-1		-0.0570333	0.555272	0.731572		-0.175421	0.102838	0.225204		0.00326062	0.855012	0.960558		-0.0381424	0.390662	0.817193
WBGene00002071	ile-2		-0.00906105	0.927924	0.963491		-0.0443136	0.688349	0.806568		0.104744	0.0632612	0.336807		0.0782951	0.122735	0.564552
WBGene00002072	ima-1		-0.246502	0.0247773	0.0955145		-0.310898	0.010289	0.0387508		-0.0052414	0.803717	0.945792		-0.0246449	0.568655	0.892572
WBGene00002073	ima-2		-0.168219	0.113512	0.274106		-0.235706	0.047648	0.127875		-0.0444148	0.211378	0.607221		-0.085795	0.0995126	0.521989
WBGene00002074	ima-3		-0.0504549	0.650706	0.803809		-0.133649	0.306052	0.478857		0.0288934	0.426636	0.796155		0.0092723	0.822705	0.96616
WBGene00002075	imb-1		-0.0666267	0.565803	0.741127		-0.196715	0.170385	0.322858		0.00956102	0.792243	0.942136		-0.0218768	0.5938	0.898427
WBGene00002076	imb-2		-0.0995788	0.365559	0.573902		-0.0888648	0.472162	0.638046		-0.00513402	0.849397	0.960148		-0.000178359	0.996593	0.999299
WBGene00002077	imb-3		-0.0472649	0.658572	0.808987		0.0686611	0.569877	0.718116		-0.0257777	0.411311	0.784912		0.00793069	0.850434	0.970147
WBGene00002078	xpo-1		-0.0905961	0.437386	0.638401		-0.148031	0.283271	0.455418		0.023845	0.535463	0.851557		0.0131366	0.746513	0.947726
WBGene00002079	xpo-2		-0.0812967	0.458581	0.656539		0.00330643	0.978547	0.987285		-0.0391823	0.298184	0.697975		-0.0114128	0.785644	0.959777
WBGene00002080	xpo-3		-0.153342	0.206904	0.40515		-0.356998	0.0243029	0.0765844		0.0417091	0.340522	0.731186		-0.00153347	0.969712	0.993706
WBGene00002081	ina-1		0.132851	0.2022	0.398466		-0.106591	0.348361	0.523257		0.0876269	0.0876612	0.399894		-0.0217833	0.612469	0.907049
WBGene00002083	inf-1		-0.158702	0.122847	0.28853		-0.103219	0.350871	0.525267		0.014647	0.518671	0.842348		0.0598587	0.209478	0.674888
WBGene00002084	ins-1		-0.707615	5.20894e-05	0.000655694		-0.0251189	0.84183	0.907666		-0.70242	2.47484e-05	0.00112261		-0.0151777	0.716769	0.942866
WBGene00002086	ins-3		-1.11915	9.60292e-06	0.000153041		-0.470769	0.0155467	0.0534518		-0.771319	0.000207711	0.00592723		-0.0887087	0.0921243	0.508866
WBGene00002087	ins-4		1.78864	3.07101e-13	2.68414e-11		2.58808	8.84794e-23	1.63946e-20		-0.210736	0.0369703	0.245952		0.0294358	0.481872	0.858806
WBGene00002088	ins-5		1.05512	1.16153e-06	2.46139e-05		2.23789	1.65568e-19	1.94992e-17		-0.882834	2.82055e-05	0.0012307		0.0106955	0.793507	0.960572
WBGene00002089	ins-6		-0.0307122	0.806515	0.898376		0.68946	0.0108013	0.0402644		-0.222368	0.0348669	0.23733		0.0263555	0.481706	0.858806
WBGene00002090	ins-7		0.621395	0.000647279	0.00539283		-0.143461	0.290275	0.462555		0.0417598	0.331583	0.723986		-0.523556	0.000484118	0.0241139
WBGene00002093	ins-10		-0.19941	0.111097	0.270855		0.225038	0.114718	0.243729		-0.30102	0.012666	0.126179		0.0287879	0.494507	0.862797
WBGene00002094	ins-11		0.670603	0.0063322	0.0337418		0.675279	0.0098679	0.0374889		-0.0327268	0.54765	0.857074		-0.0285189	0.457246	0.847805
WBGene00002097	ins-14		0.111264	0.399649	0.605927		0.36741	0.0720585	0.174642		-0.10164	0.157518	0.528558		-0.0159842	0.663501	0.926661
WBGene00002100	ins-17		-0.0304327	0.768805	0.876391		0.142872	0.225919	0.391521		-0.364177	0.00306644	0.0477204		-0.0722775	0.14609	0.597759
WBGene00002101	ins-18		-0.682765	0.00116788	0.00875643		-0.0889259	0.526793	0.683234		-0.376561	0.00793261	0.0916685		-0.0013655	0.972147	0.993706
WBGene00002102	ins-19		-2.34232	2.01299e-08	6.7735e-07		-3.41053	2.38925e-14	1.5662e-12		1.48601	1.59771e-05	0.000768283		0.159866	0.0219925	0.265766
WBGene00002105	ins-22		0.265369	0.062573	0.185444		0.803508	0.000714502	0.00431191		-1.17509	1.2004e-06	8.73403e-05		-0.514385	0.000903338	0.0378123
WBGene00002106	ins-23		0.146396	0.18487	0.376596		0.567591	0.00037838	0.00254026		-1.28414	2.41105e-13	7.79217e-11		-0.83701	3.77941e-07	7.00299e-05
WBGene00002107	ins-24		0.160291	0.215826	0.416017		0.42934	0.0247921	0.0776682		-0.394058	0.00765897	0.090048		-0.0850892	0.100327	0.524175
WBGene00002108	ins-25		-0.164644	0.244041	0.447892		0.183126	0.278694	0.450005		-0.144367	0.0860693	0.396698		0.0197414	0.591697	0.898427
WBGene00002109	ins-26		0.105728	0.4149	0.619213		0.246971	0.160577	0.31028		-0.107261	0.142707	0.503613		-0.0344158	0.384917	0.812957
WBGene00002110	ins-27		0.381411	0.00445057	0.0255261		1.08275	7.35678e-10	2.19393e-08		-0.0493923	0.225331	0.624784		0.128274	0.0349463	0.334009
WBGene00002111	ins-28		0.115442	0.337296	0.545618		0.27328	0.0797473	0.187838		-0.78127	9.57255e-05	0.00322888		-0.399058	0.00197203	0.0625691
WBGene00002112	ins-29		0.217942	0.163323	0.347847		0.116686	0.481717	0.645711		-0.049783	0.397477	0.776023		-0.0689243	0.128055	0.572027
WBGene00002113	ins-30		-0.0551609	0.636623	0.793624		0.544431	0.00465018	0.0203411		-0.133659	0.0815795	0.387064		0.0787265	0.118188	0.55752
WBGene00002117	ins-34		0.562672	0.012323	0.0564818		-0.00320224	0.982862	0.989725		0.282239	0.0206125	0.171158		-0.00812348	0.82431	0.96616
WBGene00002118	ins-35		0.177477	0.172858	0.360745		1.74969	3.31136e-11	1.27474e-09		-0.557327	0.00177378	0.0320133		0.151703	0.0277944	0.298058
WBGene00002120	ins-37		-0.263948	0.115824	0.277469		-0.043626	0.785446	0.871554		-0.0852282	0.204528	0.599142		0.00126231	0.970016	0.993706
WBGene00002123	inx-1		-0.376155	0.00613236	0.0329216		-0.609404	0.000216147	0.00157102		0.0123232	0.668423	0.905607		-0.0225707	0.595938	0.898716
WBGene00002124	inx-2		-0.586071	0.000691844	0.00568236		-1.66641	3.58248e-16	3.01732e-14		1.04944	2.07131e-08	2.49113e-06		0.0346912	0.421426	0.83227
WBGene00002125	inx-3		-0.512274	0.000754095	0.00608575		-1.129	4.71108e-10	1.47455e-08		0.523503	0.000500723	0.0117304		0.0261539	0.542409	0.884933
WBGene00002127	inx-5		-0.00860908	0.934771	0.9682		-0.0672178	0.569256	0.717779		0.276223	0.00999826	0.108706		0.124395	0.0372861	0.346367
WBGene00002128	inx-6		-0.253013	0.0531585	0.165341		-0.0362302	0.780823	0.868435		-0.036621	0.365984	0.753605		0.0321093	0.451881	0.845895
WBGene00002129	inx-7		-0.090699	0.388142	0.595102		0.0967837	0.407685	0.580431		-0.0141884	0.574514	0.870154		0.0525679	0.25891	0.721834
WBGene00002130	inx-8		-0.114332	0.266463	0.473171		-0.498556	0.000176781	0.00132224		0.0187878	0.452819	0.81049		-0.104807	0.0589477	0.424894
WBGene00002131	inx-9		-0.0754294	0.464887	0.661316		-0.00399296	0.971934	0.984229		0.0436102	0.21699	0.613681		0.108361	0.0540708	0.409291
WBGene00002132	inx-10		-0.0122631	0.901758	0.949922		0.00674861	0.950713	0.971142		0.0054533	0.78372	0.939564		0.0195338	0.647742	0.921195
WBGene00002133	inx-11		-0.153244	0.153128	0.333389		-0.106476	0.361178	0.535676		-0.00315259	0.888054	0.97055		0.0158895	0.709053	0.940888
WBGene00002134	inx-12		0.410743	0.00266949	0.0170174		0.460179	0.00159396	0.0085096		0.0817123	0.118202	0.464426		0.0911716	0.0863953	0.49757
WBGene00002135	inx-13		0.29707	0.0107255	0.0509558		0.350494	0.00557704	0.0235718		0.252581	0.0113904	0.117652		0.210069	0.00601125	0.12754
WBGene00002136	inx-14		-0.342803	0.0120897	0.0556254		-0.231401	0.0858899	0.197716		0.00513818	0.860381	0.96262		0.0431758	0.333248	0.781002
WBGene00002137	inx-15		0.15501	0.118002	0.280897		-0.184551	0.086586	0.198726		0.500352	4.73592e-05	0.00184284		0.0347127	0.430294	0.836962
WBGene00002138	inx-16		-0.0618504	0.559106	0.734978		-0.263405	0.0371223	0.10569		0.203142	0.0225803	0.181728		0.034285	0.436807	0.838891
WBGene00002139	inx-17		0.180235	0.0678605	0.195689		-0.0176326	0.86454	0.921571		0.23498	0.00918066	0.101579		0.0258268	0.547174	0.88596
WBGene00002140	inx-18		-0.22726	0.0635186	0.187445		-0.319649	0.0236576	0.0750273		0.0239687	0.467043	0.819863		0.013333	0.74918	0.947726
WBGene00002141	inx-19		-0.511342	0.00486667	0.0273703		-0.723318	0.000907865	0.0052745		-0.0212581	0.585964	0.874535		-0.0451077	0.296482	0.755349
WBGene00002142	inx-20		-0.0356261	0.76385	0.873106		-0.0353015	0.802322	0.883791		0.00460775	0.912349	0.976127		0.00613492	0.873556	0.973998
WBGene00002143	inx-21		-0.183544	0.116363	0.278329		-0.168534	0.190173	0.348246		0.0061889	0.826462	0.953202		0.0202847	0.631915	0.914268
WBGene00002144	inx-22		-0.193908	0.0957702	0.245965		-0.208209	0.107233	0.232266		-0.0192943	0.526731	0.846152		-0.0247495	0.563436	0.891605
WBGene00002146	ipp-5		0.127422	0.212516	0.412341		0.0295029	0.789431	0.87458		0.00916746	0.667137	0.90539		-0.0236977	0.582584	0.896797
WBGene00002147	ire-1		-0.064091	0.536409	0.716347		-0.235321	0.0514227	0.135425		0.011922	0.620528	0.888346		-0.0371618	0.40393	0.82284
WBGene00002148	gon-14		-0.0795516	0.46173	0.658713		-0.163252	0.189286	0.34717		0.00636649	0.807144	0.946573		-0.0140591	0.739431	0.946361
WBGene00002149	irk-1		-0.112627	0.356949	0.565753		0.0152444	0.912423	0.949286		-0.0848772	0.169812	0.550013		-0.0132531	0.736662	0.946361
WBGene00002150	irk-2		0.0393189	0.725724	0.853501		0.09395	0.476294	0.641382		-0.0701868	0.179225	0.565236		-0.042688	0.333489	0.781007
WBGene00002151	irk-3		-0.0102671	0.928297	0.963734		0.146082	0.293222	0.465278		-0.0409024	0.355902	0.745923		0.00897626	0.823765	0.96616
WBGene00002152	iars-1		0.142264	0.16906	0.355703		0.147707	0.192418	0.351153		0.0126063	0.578559	0.871853		0.0207407	0.628761	0.912933
WBGene00002153	iars-2		-0.147024	0.153705	0.334226		-0.152175	0.176857	0.331315		-0.000219996	0.991223	0.996964		0.00274158	0.948051	0.988784
WBGene00002162	isp-1		0.129607	0.183579	0.374846		0.331047	0.00316257	0.0149035		-0.0298383	0.263688	0.667346		0.0214592	0.614185	0.907684
WBGene00002163	ist-1		-0.321483	0.00928294	0.0456493		-0.0171576	0.88581	0.934311		-0.576828	9.03854e-05	0.00309381		-0.0709499	0.151176	0.604923
WBGene00002169	isw-1		-0.0699636	0.519812	0.705107		-0.0876098	0.477044	0.64208		-0.0530343	0.211226	0.607115		-0.0631999	0.187871	0.65011
WBGene00002173	itr-1		0.218937	0.0830892	0.224147		0.132312	0.321366	0.495673		0.0203435	0.565189	0.866199		-0.00680701	0.867901	0.972927
WBGene00002174	itx-1		0.137387	0.177466	0.366618		-0.0845308	0.442831	0.613088		0.0301157	0.291157	0.690586		-0.0488326	0.288907	0.749969
WBGene00002175	jac-1		-0.23265	0.0198776	0.0807503		-0.21866	0.0391853	0.110269		-0.00687027	0.692999	0.913106		-0.00535678	0.897448	0.980193
WBGene00002176	jip-1		-0.0824186	0.439363	0.639822		-0.0452852	0.703128	0.816526		2.61269e-05	0.999139	0.999672		0.0165707	0.696837	0.937727
WBGene00002177	jkk-1		-0.128941	0.250282	0.454543		-0.00627468	0.959722	0.976588		-0.135611	0.0579252	0.319782		-0.0339063	0.436791	0.838891
WBGene00002178	jnk-1		-0.0286548	0.79839	0.893767		0.0159884	0.901891	0.94358		-0.050239	0.26547	0.669014		-0.0311964	0.464565	0.850601
WBGene00002179	jph-1		-0.0544789	0.588089	0.758184		-0.123776	0.270433	0.441732		-0.0255189	0.346422	0.736401		-0.0752229	0.134126	0.583397
WBGene00002180	jtr-1		0.0667802	0.554182	0.730551		-0.118081	0.369724	0.54394		-0.00612947	0.846724	0.95913		-0.0885417	0.092784	0.509431
WBGene00002181	kal-1		-0.0843834	0.42629	0.628357		-0.480072	0.000804505	0.00475551		-0.00030725	0.98957	0.996637		-0.187862	0.0103886	0.174572
WBGene00002182	kap-1		0.0450162	0.691507	0.829868		0.209209	0.13263	0.270243		0.0345313	0.391985	0.771834		0.114296	0.0511549	0.398595
WBGene00002183	kat-1		0.0789913	0.390962	0.597731		0.165894	0.0984816	0.218208		-0.00177329	0.907367	0.974699		0.0289427	0.497958	0.864184
WBGene00002184	kel-1		0.0271552	0.809052	0.900038		0.500141	0.00335046	0.0155707		-0.0751291	0.166826	0.544324		0.0624017	0.187692	0.649975
WBGene00002185	kel-3		0.0319878	0.71501	0.846279		-0.0220873	0.814024	0.890983		-0.0084662	0.57427	0.870013		-0.0526226	0.246456	0.712464
WBGene00002186	kel-10		-0.481744	0.00739592	0.0380671		-0.741766	0.000668393	0.00407755		0.117241	0.101065	0.429647		0.0381863	0.365551	0.80239
WBGene00002187	kgb-1		0.102693	0.309625	0.519167		-0.0777536	0.480459	0.644515		0.411326	0.000894373	0.0187751		0.0820537	0.110113	0.544375
WBGene00002188	kgb-2		0.824657	4.0538e-06	7.28793e-05		0.858074	1.36152e-06	1.89399e-05		0.139742	0.0569856	0.316519		0.128599	0.0352636	0.335427
WBGene00002189	kin-1		-0.123967	0.230274	0.431748		-0.165469	0.149017	0.293869		0.00104853	0.959722	0.989217		-0.00812647	0.847412	0.969417
WBGene00002190	kin-2		-0.0236094	0.824467	0.908686		-0.280083	0.0315658	0.0933614		0.00871615	0.737879	0.927564		-0.0818219	0.111299	0.545874
WBGene00002191	kin-3		-0.114122	0.283388	0.491176		-0.0465253	0.690231	0.807692		0.00662937	0.780159	0.938942		0.0431078	0.340497	0.786015
WBGene00002192	kin-4		-0.0658108	0.574855	0.748598		-0.262824	0.0883198	0.20164		-0.00444989	0.906218	0.97446		-0.0579262	0.207275	0.672072
WBGene00002193	kin-5		-0.192611	0.182806	0.373872		-0.856104	0.00201603	0.0103012		0.161874	0.0684013	0.351024		0.000743206	0.983577	0.996726
WBGene00002195	kin-9		0.0984337	0.381877	0.589726		0.750311	6.1987e-05	0.00053472		-0.49418	0.00141842	0.0268919		-0.00190472	0.963321	0.991338
WBGene00002196	kin-10		-0.0818197	0.37057	0.578695		0.118203	0.230854	0.39763		-0.0112815	0.51466	0.841104		0.0702587	0.149378	0.602251
WBGene00002198	kin-14		-0.144502	0.223481	0.424845		-0.0310086	0.810845	0.889233		0.0126365	0.702718	0.916535		0.0645541	0.176246	0.635683
WBGene00002199	kin-15		0.80687	0.000191508	0.00195691		0.688372	0.000885775	0.00515694		0.0491471	0.312327	0.709476		0.0246106	0.549041	0.886903
WBGene00002200	kin-16		0.210262	0.111456	0.271309		0.224719	0.137015	0.276673		-0.124822	0.0926011	0.411801		-0.097037	0.0762477	0.468831
WBGene00002201	kin-18		-0.119242	0.256726	0.461483		-0.17201	0.144367	0.287266		-0.01517	0.543824	0.855794		-0.0420676	0.351325	0.791755
WBGene00002202	kin-19		0.00692083	0.94711	0.974962		0.120525	0.308846	0.481493		0.0152703	0.558093	0.86262		0.0779111	0.124353	0.565859
WBGene00002203	kin-20		-0.159487	0.173876	0.362055		-0.348656	0.017793	0.0594858		0.0677014	0.175652	0.55846		0.0142285	0.732614	0.946303
WBGene00002207	sid-3		0.12898	0.220626	0.421914		0.00783163	0.945324	0.96849		0.0744276	0.114712	0.458616		0.0178296	0.676436	0.930862
WBGene00002210	kin-29		-0.00379857	0.971548	0.985806		-0.176821	0.155373	0.304244		0.0121441	0.652585	0.90122		-0.0419712	0.349937	0.791386
WBGene00002211	kin-30		0.44079	0.0132886	0.0599778		0.557697	0.00600193	0.0250402		0.0222851	0.615708	0.886213		0.0313998	0.44636	0.843332
WBGene00002212			-0.259332	0.0976642	0.248806		0.0534105	0.721015	0.829191		-0.0942746	0.170603	0.550854		0.0249543	0.513502	0.87111
WBGene00002213	kin-32		0.0346893	0.731271	0.855571		0.0276931	0.804258	0.885172		-0.0023206	0.910289	0.975556		-0.00873668	0.836159	0.967983
WBGene00002214	klc-1		-0.164982	0.105331	0.261112		-0.382149	0.00148788	0.00805497		-0.0162132	0.4739	0.824204		-0.140143	0.0231044	0.270727
WBGene00002215	klc-2		0.0183238	0.843937	0.918174		0.0823279	0.415903	0.588071		-0.00550215	0.739308	0.927571		0.0117862	0.776468	0.957285
WBGene00002216	klp-3		-0.097301	0.387623	0.594548		-0.166039	0.206284	0.368569		-0.0173222	0.588722	0.875044		-0.0415599	0.348315	0.790888
WBGene00002217	klp-4		-0.0635643	0.529566	0.711738		-0.0688546	0.537453	0.690677		-0.0161025	0.498391	0.83437		-0.0289687	0.506702	0.869056
WBGene00002219	klp-7		-0.0429743	0.697259	0.833606		0.0108065	0.931666	0.961144		-0.0796646	0.139662	0.500457		-0.0449127	0.316476	0.772207
WBGene00002220	gcc-1		0.0993151	0.319054	0.527782		0.0715159	0.509805	0.669122		0.00505496	0.794486	0.943313		-0.00327928	0.937699	0.986439
WBGene00002221			-0.189116	0.120877	0.285814		-0.237293	0.0904378	0.204994		-0.058778	0.21871	0.615489		-0.0657328	0.171051	0.62816
WBGene00002222	klp-11		0.100664	0.429336	0.631199		0.0903805	0.547129	0.699168		-0.0735169	0.237436	0.638724		-0.0626511	0.171608	0.628648
WBGene00002223	klp-12		0.0498703	0.611791	0.77524		0.374527	0.00157939	0.0084516		-0.0167472	0.458323	0.813138		0.105932	0.0560183	0.418092
WBGene00002224	klp-13		-0.137246	0.246423	0.450537		-0.0475082	0.715812	0.825256		-0.00658882	0.838362	0.956619		0.0247009	0.554564	0.888286
WBGene00002225	klp-15		-0.128964	0.275267	0.481989		-0.159932	0.242083	0.411426		-0.184696	0.0400855	0.257809		-0.136546	0.0331076	0.325156
WBGene00002226	klp-16		-0.0442619	0.689564	0.82861		-0.124855	0.334521	0.51033		-0.133022	0.0652565	0.341314		-0.174116	0.0160301	0.22365
WBGene00002228	klp-18		-0.048872	0.659664	0.809765		0.0237468	0.851408	0.912762		-0.213859	0.0261715	0.198137		-0.0817758	0.110767	0.545799
WBGene00002229	klp-19		-0.188561	0.099845	0.252027		-0.140793	0.256492	0.427857		-0.0970107	0.0939231	0.415093		-0.0541939	0.244638	0.710797
WBGene00002230	klp-20		0.0255709	0.81154	0.901445		-0.0543444	0.655349	0.784173		-0.00131889	0.959405	0.989217		-0.0320192	0.463206	0.849455
WBGene00002231	knl-1		-0.123675	0.29035	0.498825		-0.159244	0.23927	0.407942		-0.0374452	0.359818	0.748338		-0.046118	0.300846	0.75862
WBGene00002232	kpc-1		-0.167974	0.101813	0.255626		-0.48127	0.000154877	0.00118001		-0.000797983	0.966992	0.992217		-0.131766	0.0287596	0.301714
WBGene00002233	kqt-1		-0.0580114	0.614256	0.777098		-0.0798139	0.554352	0.705184		-0.0267098	0.498245	0.83437		-0.0320044	0.447574	0.843418
WBGene00002234	kqt-2		0.0848494	0.429426	0.631199		-0.0347018	0.771223	0.862382		0.029224	0.363413	0.751578		-0.00732934	0.861762	0.971906
WBGene00002235	kqt-3		0.52552	0.000299905	0.0028333		0.187181	0.131398	0.268338		-0.027436	0.38595	0.767976		-0.267899	0.0029918	0.082168
WBGene00002238	kars-1		-0.0886439	0.36781	0.576285		-0.06263	0.558887	0.708784		0.00261412	0.887538	0.97035		0.0194887	0.647381	0.921051
WBGene00002239	ksr-1		0.147941	0.128614	0.297505		0.175575	0.0963163	0.214642		0.00206931	0.903719	0.973978		0.0109418	0.793374	0.960572
WBGene00002240	ksr-2		-0.0222053	0.841101	0.916925		-0.108518	0.401349	0.574058		-0.0182814	0.578652	0.871872		-0.0552561	0.232896	0.698884
WBGene00002241	kup-1		-0.216967	0.0531002	0.165234		-0.154031	0.19667	0.356758		-0.119262	0.0601254	0.32703		-0.0586129	0.216871	0.680041
WBGene00002242	kvs-1		0.163506	0.161525	0.345287		0.121105	0.351199	0.525532		-0.0681049	0.174733	0.556946		-0.0993779	0.0706811	0.457501
WBGene00002243	lad-2		-0.781218	4.87526e-07	1.14445e-05		-0.941317	5.5445e-09	1.34942e-07		-0.0210702	0.432829	0.79973		-0.0814099	0.112674	0.547875
WBGene00002244	laf-1		-0.112885	0.337792	0.546293		-0.2413	0.0963341	0.214647		0.0340105	0.40807	0.783762		0.00496836	0.902286	0.981308
WBGene00002245	lag-1		0.0372622	0.74111	0.860634		-0.0730569	0.578063	0.724312		-0.0361762	0.372961	0.756818		-0.096902	0.0756589	0.467985
WBGene00002246	lag-2		0.849427	0.00105833	0.00807667		0.544592	0.0134987	0.0478428		0.0313785	0.541927	0.854877		-0.0084662	0.823349	0.96616
WBGene00002247	lam-1		-0.767702	0.00062144	0.00520878		-0.160448	0.275319	0.44635		-0.0328465	0.472027	0.823469		0.0824915	0.107006	0.537948
WBGene00002248	lam-3		0.0666554	0.572046	0.746383		-0.974466	3.41948e-05	0.000317226		1.00272	4.42552e-06	0.000268565		-0.00485974	0.901896	0.981308
WBGene00002249	lap-1		0.30069	0.00362978	0.0217233		0.556515	3.42039e-06	4.22517e-05		0.00743574	0.67334	0.907055		0.126029	0.0310683	0.314863
WBGene00002250	lap-2		-0.0971592	0.317917	0.526465		-0.11542	0.276652	0.447789		0.00530191	0.77022	0.935806		0.0084893	0.839262	0.968368
WBGene00002251	lat-1		-0.0482008	0.673525	0.818681		-0.130186	0.34003	0.515535		0.00412895	0.904761	0.97427		-0.0169028	0.67952	0.931702
WBGene00002252	lat-2		0.225247	0.0668249	0.193694		0.702629	7.91577e-05	0.000659365		0.013463	0.666629	0.90539		0.199608	0.0104598	0.174921
WBGene00002253	lbp-1		0.246571	0.0477943	0.153358		0.206175	0.119794	0.251174		0.0562837	0.213495	0.610722		0.0357958	0.412876	0.827599
WBGene00002254	lbp-2		0.290081	0.0219166	0.0867488		0.041848	0.734451	0.838192		0.0101688	0.719726	0.922101		-0.081807	0.111088	0.545799
WBGene00002255	lbp-3		0.719444	6.5506e-06	0.000109944		0.724139	6.20631e-06	7.19342e-05		-0.0110885	0.668515	0.905607		-0.0177473	0.677024	0.931177
WBGene00002256	lbp-4		0.121757	0.231389	0.432904		0.0876081	0.428762	0.600172		0.00795599	0.702934	0.916577		-0.00101751	0.980689	0.996109
WBGene00002257	lbp-5		-1.10955	2.13423e-07	5.60669e-06		-1.44676	1.48822e-11	5.99473e-10		0.891762	2.425e-06	0.000161245		0.388529	0.00176108	0.0584511
WBGene00002258	lbp-6		0.231749	0.0640424	0.188319		0.0286432	0.822198	0.896242		0.176397	0.0399516	0.257637		0.0177813	0.67051	0.929246
WBGene00002259	lbp-7		0.193083	0.163482	0.347971		-0.226468	0.162605	0.312553		0.105255	0.13744	0.49675		-0.0592257	0.192105	0.654097
WBGene00002261	ldb-1		-0.164872	0.123831	0.290247		-0.292981	0.0177824	0.0594759		0.00667427	0.767638	0.935141		-0.023067	0.592546	0.898427
WBGene00002262	ldh-1		-0.529879	1.03641e-05	0.00016367		-0.347581	0.00192152	0.00990112		0.0044436	0.79829	0.944179		0.0790495	0.118353	0.557544
WBGene00002263	lea-1		0.0295546	0.765746	0.87441		0.107411	0.329137	0.503912		-0.0743625	0.101089	0.429647		-0.0435386	0.336523	0.784062
WBGene00002264	lec-1		0.0808202	0.356668	0.565501		0.157314	0.0958573	0.213859		-0.00573075	0.68502	0.909831		0.0136441	0.735452	0.946361
WBGene00002265	lec-2		0.150672	0.144545	0.32022		0.432302	0.000641497	0.00393767		-0.184144	0.0224296	0.181118		-0.0139368	0.742613	0.946451
WBGene00002266	lec-3		-0.374499	0.00150102	0.0107137		-0.212448	0.0626785	0.157851		-0.00210437	0.915511	0.976996		0.0570372	0.227559	0.693838
WBGene00002267	lec-4		0.326565	0.0107605	0.0510372		0.411555	0.00394864	0.0177787		-0.0159804	0.576935	0.871296		-0.00948757	0.821501	0.96616
WBGene00002268	lec-5		-0.115011	0.243876	0.447708		0.108043	0.314166	0.487327		-0.0990581	0.0621132	0.333793		0.0129398	0.758885	0.950796
WBGene00002269	lec-6		0.251578	0.0364642	0.126718		-0.12065	0.327762	0.502472		0.520763	0.000460258	0.0112163		0.0183639	0.66554	0.927381
WBGene00002270	lec-7		0.310469	0.0439116	0.144744		0.889689	0.000252124	0.00179129		-0.0280255	0.53623	0.851904		0.0443671	0.302724	0.759381
WBGene00002271	lec-8		0.345797	0.000999287	0.00770648		-0.490171	2.05585e-05	0.000202481		1.27596	3.25556e-24	9.04849e-21		0.171175	0.00922958	0.163075
WBGene00002272	lec-9		-0.0261605	0.802799	0.896104		0.00236977	0.983853	0.9904		0.180664	0.0285404	0.210412		0.169759	0.014003	0.210151
WBGene00002273	lec-10		0.138715	0.189476	0.382781		0.0135603	0.905501	0.945506		0.190793	0.0232408	0.184348		0.0496252	0.282446	0.745693
WBGene00002274	lec-11		0.197798	0.090829	0.237831		-0.0545118	0.658057	0.786465		0.328631	0.00697712	0.0841149		0.0240683	0.573675	0.893726
WBGene00002275	lem-2		-0.0652954	0.518164	0.704178		-0.000700189	0.994963	0.997264		0.0304722	0.296487	0.697207		0.0883003	0.0924467	0.50902
WBGene00002276	lem-3		-0.127693	0.242545	0.446031		-0.26254	0.0412716	0.114802		-0.00847266	0.742293	0.927908		-0.0564267	0.230006	0.696077
WBGene00002278	lep-2		0.125612	0.223183	0.424453		0.210854	0.0683585	0.167878		0.00792721	0.71341	0.919065		0.0439826	0.332685	0.780703
WBGene00002280	let-2		-0.392364	0.000587811	0.00497492		-0.767477	1.01159e-08	2.31981e-07		0.0279492	0.291338	0.690673		-0.0586365	0.216149	0.679784
WBGene00002282	let-4		1.42896	1.11078e-07	3.14388e-06		0.978506	0.000103164	0.000831597		0.395543	0.00749882	0.0888415		0.0547863	0.222604	0.689455
WBGene00002295	let-19		-0.00559484	0.959665	0.979686		-0.212261	0.116537	0.246315		0.0318537	0.392054	0.771834		-0.0283135	0.50725	0.869056
WBGene00002297	ect-2		-0.086735	0.457849	0.656327		-0.125264	0.36142	0.535979		-0.00954817	0.79003	0.941599		-0.0178037	0.66257	0.926661
WBGene00002299	let-23		0.0623514	0.5263	0.709276		-0.0759481	0.482475	0.646138		-0.00408262	0.829188	0.953706		-0.0784579	0.121617	0.564327
WBGene00002324	let-49		-0.0991261	0.357397	0.566204		-0.169154	0.169138	0.321504		-0.0148636	0.583919	0.874403		-0.0454734	0.316745	0.772248
WBGene00002335	let-60		-0.0293268	0.791273	0.888777		-0.0797218	0.533826	0.687988		0.0194381	0.558055	0.86262		0.00944409	0.819663	0.96616
WBGene00002344	let-70		-0.0571952	0.520483	0.705812		0.0509081	0.593352	0.736809		0.0429882	0.143581	0.504925		0.168688	0.00831774	0.154741
WBGene00002348	myo-1		-0.487266	0.000174261	0.00180859		-0.323571	0.00785801	0.0312097		-0.202299	0.0186333	0.161337		-0.0599264	0.209253	0.674551
WBGene00002363	let-92		-0.0507008	0.622727	0.783455		-0.12647	0.27526	0.446306		0.020069	0.449205	0.808837		0.00665221	0.874785	0.973998
WBGene00002368	let-99		-0.15082	0.200383	0.396402		-0.211062	0.123156	0.25583		-0.0509702	0.25441	0.657774		-0.0678775	0.161456	0.614896
WBGene00002393	lpr-1		0.297286	0.0660464	0.192088		0.557632	0.012856	0.0461416		-0.0121752	0.797824	0.944117		0.0148764	0.694325	0.937378
WBGene00002497	let-268		-0.17821	0.091624	0.238714		-1.0112	9.43026e-12	3.95928e-10		0.746339	5.56233e-08	5.76863e-06		0.0120005	0.777084	0.957285
WBGene00002583	let-363		-0.04579	0.687951	0.827542		-0.101124	0.451253	0.620774		0.0101167	0.7707	0.936096		-0.00243913	0.951941	0.988921
WBGene00002601	let-381		0.0793392	0.507217	0.694942		0.241057	0.11916	0.250259		-0.00415396	0.917443	0.977693		0.0325661	0.432149	0.837106
WBGene00002632	let-413		0.0447108	0.661938	0.811123		-0.0658032	0.561974	0.71153		0.0569641	0.157411	0.528558		0.0168553	0.692761	0.937262
WBGene00002637	let-418		-0.00109899	0.991606	0.995271		0.0699717	0.551696	0.703387		-0.0217713	0.443012	0.805404		-0.00679825	0.871948	0.973998
WBGene00002694	let-502		0.0309564	0.782435	0.884804		-0.121293	0.358898	0.533206		-0.0111491	0.733637	0.926501		-0.0770549	0.125166	0.567144
WBGene00002696	let-504		-0.130829	0.229298	0.430848		-0.0875832	0.464639	0.631871		-0.0205642	0.475123	0.824423		-0.0102442	0.808248	0.964194
WBGene00002717	let-526		-0.0506608	0.65733	0.808134		-0.173045	0.212515	0.376123		0.00260162	0.939015	0.983134		-0.0306903	0.467516	0.852078
WBGene00002783	let-607		0.0441345	0.678548	0.821661		-0.129442	0.287675	0.459784		0.104786	0.0801922	0.38406		0.0114678	0.785928	0.959777
WBGene00002804	let-630		-0.0820594	0.353722	0.562499		-0.00288159	0.975638	0.985521		-0.0229518	0.273851	0.677171		-0.00788965	0.844768	0.968947
WBGene00002827	let-653		1.0496	3.20741e-07	8.01679e-06		1.4335	7.72392e-12	3.28255e-10		0.00976689	0.771072	0.936187		0.121169	0.0436969	0.374097
WBGene00002845	let-711		-0.0841659	0.469061	0.664954		-0.121487	0.372584	0.547105		0.0165184	0.651885	0.900833		0.0114946	0.776886	0.957285
WBGene00002850	let-716		-0.0840542	0.445947	0.645162		-0.206187	0.113841	0.242349		-0.0080425	0.776158	0.938101		-0.0505848	0.270057	0.734009
WBGene00002855	let-721		-0.185339	0.023182	0.0906981		-0.237465	0.00595138	0.0248666		-0.00352578	0.750498	0.930568		-0.0323093	0.425297	0.834206
WBGene00002879	let-754		-0.0498145	0.567396	0.742337		0.0544295	0.558351	0.708424		0.00267533	0.841032	0.957683		0.0639553	0.174909	0.633659
WBGene00002881	let-756		-0.279014	0.0331626	0.118932		-0.407634	0.00831659	0.032667		0.0235654	0.494878	0.834314		0.00704628	0.864344	0.972565
WBGene00002889	let-765		-0.0776673	0.510245	0.697646		-0.214101	0.14894	0.293759		0.00193492	0.958898	0.989217		-0.0304385	0.463419	0.849693
WBGene00002891	let-767		0.0182701	0.814917	0.903679		0.0124952	0.878745	0.930148		0.248241	0.00203066	0.0354524		0.186505	0.00269247	0.0762063
WBGene00002915	let-805		-0.0781393	0.467678	0.663534		-0.188928	0.129849	0.26619		0.0240036	0.432529	0.799436		-0.000144288	0.997256	0.99936
WBGene00002957	let-858		-0.109506	0.297374	0.506386		-0.0214044	0.852424	0.913631		-0.0229357	0.410994	0.78481		0.0014447	0.972645	0.993706
WBGene00002974	lev-1		0.132321	0.233264	0.435415		0.0961024	0.435677	0.6064		-0.0221037	0.474997	0.824408		-0.051821	0.261995	0.724617
WBGene00002975	lev-8		0.116683	0.324566	0.533912		-0.17364	0.216435	0.380444		0.0185239	0.616747	0.886472		-0.0914526	0.0865094	0.497814
WBGene00002976	lev-9		0.0689683	0.520716	0.705904		0.198047	0.116842	0.246733		-0.133999	0.0554182	0.311864		-0.0446668	0.323715	0.776703
WBGene00002977	lev-10		-0.0752457	0.428283	0.630226		-0.00663696	0.948785	0.970004		-0.195302	0.0149011	0.138794		-0.0885409	0.0897076	0.503704
WBGene00002978	lev-11		-0.0321332	0.759709	0.871096		0.0312799	0.790466	0.875167		-0.0738655	0.12604	0.477658		-0.0433239	0.33796	0.784918
WBGene00002979	lfe-2		0.0493095	0.612448	0.775663		-0.0189972	0.858414	0.917433		-0.034378	0.238095	0.639384		-0.101634	0.0627552	0.437232
WBGene00002980	lgg-1		0.0443358	0.670327	0.816251		0.120482	0.30574	0.478575		0.0114646	0.640922	0.897621		0.0490361	0.286945	0.749034
WBGene00002981	lgg-2		-0.138024	0.163461	0.347971		0.100168	0.348202	0.523188		-0.0438727	0.181414	0.567716		0.0451991	0.319605	0.773116
WBGene00002982	lgg-3		-0.0784415	0.471723	0.667153		0.00844484	0.944867	0.968154		-0.0192251	0.523186	0.844744		0.0063106	0.880198	0.975164
WBGene00002983	lgx-1		-0.195452	0.163388	0.347931		-1.27788	1.30275e-05	0.000136225		0.343681	0.0120812	0.12243		-0.0181581	0.635228	0.915486
WBGene00002985	lig-1		-0.0662321	0.517742	0.703854		-0.04896	0.665414	0.79129		-0.059242	0.149384	0.515133		-0.0581854	0.220155	0.685257
WBGene00002986	lig-4		-0.0128646	0.899874	0.949294		0.0147918	0.896508	0.941133		-0.0218332	0.416784	0.789431		-0.0239295	0.579474	0.894773
WBGene00002987	lim-4		-0.271933	0.0770324	0.212722		-0.557143	0.0123975	0.044818		-0.0392177	0.439157	0.803127		-0.0733643	0.13015	0.576608
WBGene00002988	lim-6		0.261562	0.0270234	0.101415		0.0688366	0.563499	0.71268		0.0239877	0.42542	0.795381		-0.0372497	0.401738	0.821919
WBGene00002989	lim-7		0.110975	0.284398	0.492372		0.0473601	0.676344	0.799632		-0.00042253	0.98421	0.995746		-0.0292782	0.502644	0.867194
WBGene00002990	lin-1		-0.0810459	0.443497	0.643818		-0.187866	0.120962	0.252632		0.102391	0.0776771	0.37744		0.0442718	0.328986	0.780703
WBGene00002991	lin-2		-0.078276	0.457958	0.656378		-0.170402	0.156715	0.305639		0.00955266	0.695282	0.91396		-0.0119783	0.777298	0.957464
WBGene00002992	lin-3		-0.0983838	0.36532	0.573721		-0.226588	0.0763969	0.182233		-0.0214136	0.475306	0.824532		-0.0808629	0.11422	0.549447
WBGene00002994	lin-5		-0.0488185	0.614342	0.777098		-0.116709	0.274476	0.445757		-0.0565538	0.132784	0.48947		-0.121175	0.0366278	0.342541
WBGene00002996	lin-7		-0.00715528	0.947795	0.975017		-0.105179	0.406523	0.579385		-0.0254982	0.449383	0.809049		-0.0762916	0.128874	0.574027
WBGene00002997	lin-8		-0.0274441	0.796872	0.892858		-0.0753567	0.534022	0.688084		-0.0236594	0.439064	0.803127		-0.0526385	0.256508	0.720332
WBGene00002998	lin-9		-0.196749	0.0787933	0.216003		-0.230065	0.063965	0.160032		-0.00568889	0.814065	0.948685		-0.0139978	0.741432	0.946361
WBGene00002999	lin-10		0.0268404	0.789566	0.888153		-0.0853771	0.443943	0.614151		0.0532131	0.162235	0.536116		0.0154533	0.716385	0.942676
WBGene00003000	lin-11		0.0761304	0.470538	0.66619		0.11442	0.331929	0.507404		0.0183409	0.498679	0.83437		0.0412977	0.35863	0.796995
WBGene00003001	lin-12		0.293235	0.0116612	0.0541992		0.0977257	0.394499	0.568401		0.0591672	0.155271	0.525965		-0.0110203	0.794737	0.961131
WBGene00003002	lin-13		-0.037819	0.735902	0.857681		-0.162384	0.226563	0.392098		-0.00583379	0.854539	0.960465		-0.0473525	0.291364	0.750668
WBGene00003003	lin-14		-0.247839	0.0500056	0.158408		-0.575611	0.000741338	0.00445027		0.0419123	0.303112	0.703064		-0.0160569	0.700462	0.93886
WBGene00003006	lin-17		0.281063	0.0101118	0.0487086		0.122658	0.265225	0.436864		0.0428275	0.200383	0.593883		-0.00759689	0.856752	0.971139
WBGene00003007	lin-18		-0.103022	0.301919	0.511098		-0.169998	0.125043	0.258552		-0.00066038	0.971976	0.992903		-0.0230281	0.592268	0.898427
WBGene00003008	lin-22		0.24406	0.0868742	0.230663		0.160911	0.277412	0.448644		0.0111223	0.792659	0.942426		-0.0144726	0.713291	0.942173
WBGene00003009	lin-23		-0.120323	0.27284	0.479411		-0.225393	0.0774167	0.18396		0.000984829	0.969299	0.992397		-0.0272641	0.528237	0.878038
WBGene00003010	lin-24		-0.203918	0.0399686	0.135046		-0.308311	0.00505144	0.0217337		0.00765313	0.669739	0.906083		-0.0136012	0.745734	0.947726
WBGene00003011	lin-25		0.0813971	0.433129	0.634467		0.0654955	0.567659	0.716508		0.0216397	0.425247	0.795175		0.0251655	0.560983	0.890765
WBGene00003012	lin-26		-0.0158501	0.884786	0.940626		-0.17317	0.182235	0.338255		0.00825198	0.776582	0.938101		-0.040077	0.365551	0.80239
WBGene00003014	lin-28		-0.279562	0.0225844	0.0889614		-0.31361	0.0194255	0.0637894		-0.0372742	0.299119	0.698631		-0.0503767	0.273718	0.739044
WBGene00003015	lin-29		1.02619	1.75265e-08	5.98442e-07		0.639335	0.000127082	0.000998335		0.0383292	0.314751	0.710657		-0.0359591	0.413956	0.828329
WBGene00003017	lin-31		0.406101	0.0250601	0.0964176		0.331231	0.0664951	0.164574		0.0206498	0.665944	0.90539		0.000788047	0.983363	0.996687
WBGene00003019	lin-33		0.0614682	0.567267	0.742308		0.25524	0.0477824	0.128092		0.0233286	0.446024	0.807819		0.134614	0.0302866	0.309936
WBGene00003020	lin-35		-0.110064	0.32404	0.533362		-0.177914	0.167594	0.319216		0.00468718	0.86682	0.964951		-0.00945158	0.82109	0.96616
WBGene00003021	lin-36		-0.0629264	0.580873	0.75266		-0.173852	0.205719	0.367918		-0.019067	0.593702	0.877963		-0.0578847	0.21263	0.677888
WBGene00003022	lin-37		-0.26641	0.0131819	0.0596126		-0.202245	0.0704681	0.171806		-0.0162005	0.473832	0.824204		-0.00191958	0.963517	0.991338
WBGene00003024	lin-39		-0.235104	0.0748933	0.208827		-0.342187	0.0299021	0.0894259		0.0252641	0.512885	0.840733		0.0105132	0.794915	0.961131
WBGene00003025	lin-40		0.134517	0.193263	0.387948		-0.0842018	0.453541	0.622627		-0.00488822	0.815659	0.948909		-0.143098	0.022449	0.266452
WBGene00003026	lin-41		-0.0921985	0.44322	0.643551		-0.25782	0.0997516	0.220284		-0.00638259	0.871639	0.965375		-0.0451273	0.297952	0.756696
WBGene00003029	lin-44		0.24054	0.0717917	0.203402		0.45932	0.00828803	0.0325732		-0.0115001	0.753653	0.930568		0.0216485	0.599183	0.900588
WBGene00003030	lin-45		-0.241345	0.0580068	0.175894		-0.330912	0.0253553	0.078952		0.0151935	0.644469	0.898584		0.00495808	0.904001	0.981357
WBGene00003031	lin-46		0.356925	0.0292158	0.107753		0.954614	0.000138822	0.00107616		-0.0213163	0.633667	0.895342		0.0516491	0.244622	0.710797
WBGene00003033	lin-48		0.110329	0.35595	0.565071		0.220711	0.130824	0.267624		0.0283338	0.492072	0.83333		0.0588056	0.20412	0.667249
WBGene00003034	lin-49		-0.0660704	0.546782	0.7243		-0.145957	0.250727	0.421426		-0.00627837	0.822605	0.95077		-0.0335824	0.44138	0.841414
WBGene00003035	lin-52		-0.234135	0.050113	0.158529		-0.139497	0.265534	0.437116		-0.0502754	0.22459	0.623918		-0.0156533	0.710812	0.940888
WBGene00003036	lin-53		-0.123517	0.199038	0.39474		-0.143283	0.16981	0.322188		-0.00894328	0.623637	0.889438		-0.0247362	0.562768	0.891487
WBGene00003037	lin-54		-0.17157	0.109888	0.268697		-0.190707	0.106866	0.231831		-0.0283588	0.338671	0.729918		-0.0440182	0.332211	0.780703
WBGene00003038	lin-56		-0.392902	0.00136313	0.00991801		-0.366529	0.00342279	0.0158186		-0.00435154	0.834454	0.95526		0.00285152	0.946051	0.988219
WBGene00003040	lin-59		0.15402	0.160343	0.343553		-0.0433893	0.714394	0.824198		0.00860356	0.73214	0.926501		-0.0704479	0.153576	0.606118
WBGene00003041	lin-61		-0.0603007	0.536251	0.716347		-0.0872692	0.414626	0.587007		-0.0182274	0.421362	0.793452		-0.0454209	0.317776	0.772563
WBGene00003043	lip-1		-0.17073	0.138811	0.312651		-0.307533	0.0257085	0.0796412		0.0152888	0.608161	0.882859		-0.0099619	0.811812	0.964194
WBGene00003044	lir-1		-0.0464255	0.624373	0.784743		-0.15706	0.13333	0.271246		-0.00557977	0.747043	0.92998		-0.0640917	0.182806	0.643618
WBGene00003045	lir-2		-0.071851	0.472521	0.667625		-0.0314463	0.773737	0.863792		0.00303396	0.8766	0.966902		0.0252383	0.559329	0.890202
WBGene00003046	lir-3		0.373234	0.0173582	0.0736119		0.32713	0.0421599	0.11646		-0.00737194	0.846405	0.959056		-0.0222043	0.588159	0.897284
WBGene00003047	lis-1		-0.105772	0.297644	0.506535		-0.0754865	0.496457	0.657761		-0.0124975	0.57489	0.870154		-0.00840126	0.842185	0.968745
WBGene00003048	lit-1		-0.0382636	0.729672	0.855281		-0.0756597	0.553095	0.70446		0.0495866	0.252365	0.655536		0.0394838	0.369955	0.806144
WBGene00003052	lmn-1		-0.175589	0.0263672	0.0998163		-0.171879	0.0375948	0.106645		-0.005293	0.628533	0.892117		-0.0128054	0.73244	0.946303
WBGene00003053	lmp-1		0.155249	0.0845357	0.226807		0.216885	0.025148	0.0784471		0.0292206	0.217131	0.613681		0.090448	0.0805439	0.481013
WBGene00003055	lon-1		0.490531	0.000108225	0.00121782		0.832604	5.40598e-09	1.31802e-07		-0.0357908	0.247887	0.6501		0.0359291	0.417793	0.830249
WBGene00003056	lon-2		0.131779	0.198362	0.394031		-0.205094	0.0716302	0.173725		0.423033	0.000744404	0.0163686		0.0118675	0.779194	0.958697
WBGene00003057	lon-3		0.0748676	0.575123	0.748635		0.445039	0.0585869	0.149666		-0.236222	0.0211976	0.174		-0.0332993	0.330104	0.780703
WBGene00003059	lpd-2		-0.11479	0.284269	0.492334		-0.154197	0.201856	0.363201		-0.0726968	0.128476	0.482028		-0.0915024	0.0854445	0.496207
WBGene00003060	lpd-3		-0.034533	0.767706	0.875497		-0.0899377	0.521171	0.678093		0.00587505	0.8814	0.968439		-0.00774915	0.84386	0.968947
WBGene00003061	lpd-5		0.104367	0.328461	0.537774		0.140467	0.241901	0.411318		-0.0181367	0.508538	0.838532		-0.0200099	0.640124	0.917413
WBGene00003062	lpd-6		-0.100574	0.322769	0.531901		0.0580561	0.601476	0.743393		-0.0268123	0.333136	0.724726		0.0234277	0.586801	0.897284
WBGene00003063	lpd-7		0.340101	0.00131509	0.00963402		0.792819	4.47118e-10	1.40898e-08		-0.0349369	0.215056	0.612074		0.0949321	0.0743849	0.466062
WBGene00003064	nfu-1		-0.0538664	0.542057	0.720445		0.0365578	0.698556	0.812842		0.00477299	0.736679	0.927564		0.062742	0.183118	0.643618
WBGene00003065	lpd-9		0.0259467	0.802184	0.895562		0.0752294	0.517131	0.674352		-0.0201018	0.458104	0.81305		-0.0146252	0.73088	0.946176
WBGene00003066	lpl-1		-0.269771	0.00958895	0.0468557		-0.124486	0.24031	0.409163		-0.0180564	0.411947	0.785175		0.0257169	0.550098	0.886977
WBGene00003067			0.0945256	0.422896	0.625954		0.176747	0.214991	0.378721		-0.14378	0.0692611	0.353522		-0.0654435	0.169145	0.626342
WBGene00003068	lrk-1		0.0714247	0.503446	0.691743		-0.083573	0.485879	0.648883		0.0211234	0.468364	0.820506		-0.0277989	0.521595	0.874178
WBGene00003071	lrp-1		0.0135661	0.90169	0.949922		-0.212325	0.111126	0.238218		0.0610386	0.194363	0.586422		-0.0176044	0.675161	0.930183
WBGene00003072	lrp-2		0.12899	0.269849	0.476903		-0.0155494	0.904335	0.94499		0.0102425	0.75428	0.930844		-0.0398375	0.36259	0.799573
WBGene00003073	lars-1		0.500832	5.57358e-07	1.28879e-05		0.940484	2.1658e-18	2.19694e-16		-0.0384562	0.147042	0.512224		0.132654	0.0218296	0.264809
WBGene00003074	lars-2		-0.195921	0.0535771	0.166456		-0.00707363	0.947015	0.969345		-0.124599	0.0422078	0.265135		-0.00680874	0.870974	0.973956
WBGene00003075	lrx-1		-0.335346	0.044028	0.145093		-0.695358	0.00404575	0.018125		0.00550986	0.900677	0.973409		-0.0298001	0.450369	0.844639
WBGene00003076	lsm-1		-0.305658	0.00893082	0.0443256		-0.182211	0.12154	0.253725		-0.0483621	0.194532	0.586471		-0.00974082	0.817915	0.965979
WBGene00003077	lsm-3		-0.294233	0.00247889	0.0160527		-0.0155207	0.872417	0.926414		-0.00700348	0.649375	0.900097		0.14682	0.01625	0.225151
WBGene00003078	lsm-4		-0.184886	0.0473291	0.152394		-0.267407	0.00844858	0.0330825		-0.00278931	0.850015	0.960148		-0.0365566	0.401015	0.821919
WBGene00003079	lsm-5		-0.144916	0.170032	0.357154		0.187465	0.11009	0.236537		-0.00440313	0.84092	0.957683		0.213011	0.00566027	0.123558
WBGene00003080	lsm-6		-0.108678	0.278197	0.485082		-0.141	0.201353	0.362602		0.00401716	0.834808	0.95526		0.000510606	0.990297	0.99785
WBGene00003081	lsm-7		-0.198027	0.0800623	0.218376		-0.219233	0.0799783	0.188192		0.00092584	0.969759	0.99247		0.00134529	0.97445	0.993995
WBGene00003082	lsm-8		-0.486394	3.42298e-06	6.30262e-05		-0.293761	0.00291784	0.0139855		0.0166132	0.364159	0.752102		0.160972	0.0103665	0.174549
WBGene00003083	lst-1		-0.195952	0.0915437	0.238684		-0.201787	0.115583	0.244894		-0.00174483	0.947689	0.98608		0.00199884	0.961854	0.991257
WBGene00003084	lst-2		-0.0530193	0.600605	0.767143		-0.166883	0.143891	0.286525		0.0232823	0.380427	0.762527		-0.00261717	0.950444	0.988921
WBGene00003085	ccar-1		-0.0170313	0.862913	0.928585		0.0735853	0.498967	0.660081		-0.0656144	0.117447	0.462909		-0.0313525	0.474027	0.856275
WBGene00003086	lst-4		0.0647165	0.549811	0.726511		0.0142675	0.90655	0.945564		-0.00928013	0.732475	0.926501		-0.0362603	0.411067	0.827016
WBGene00003087	lsy-2		-0.0205764	0.837618	0.915628		-0.214046	0.0628888	0.158179		0.0257101	0.344069	0.734014		-0.0311235	0.477828	0.857273
WBGene00003089	ltd-1		0.0152032	0.890479	0.943617		0.0509618	0.688091	0.806412		0.0092978	0.760145	0.932752		0.0240486	0.570299	0.892572
WBGene00003090	lys-1		0.543329	6.39305e-06	0.000107453		0.155841	0.13793	0.277832		0.453634	0.0001335	0.00417849		0.0346521	0.429494	0.836548
WBGene00003091	lys-2		0.700257	1.2679e-05	0.000195779		0.0800228	0.505016	0.665675		0.901779	1.57654e-08	1.9738e-06		0.111887	0.0507561	0.398282
WBGene00003092	lys-3		0.0717796	0.580228	0.752255		-0.0284204	0.854736	0.91505		0.084805	0.207837	0.603114		0.0188199	0.60108	0.901679
WBGene00003093	lys-4		0.287758	0.0142028	0.0632617		0.13927	0.237886	0.40643		-0.0288857	0.343537	0.73373		-0.138137	0.0265593	0.291314
WBGene00003094	lys-5		-0.00083269	0.994403	0.996899		-0.0692842	0.63564	0.768975		-0.178842	0.0543811	0.308313		-0.187484	0.0179477	0.236995
WBGene00003095	lys-6		-0.632258	0.00320294	0.0196605		-0.0729473	0.612168	0.750845		-0.1469	0.0753863	0.371307		0.0273602	0.491173	0.861861
WBGene00003096	lys-7		-0.0924433	0.414918	0.619213		-0.526183	0.00168321	0.00891106		0.378749	0.00513106	0.0687198		0.019712	0.637794	0.91659
WBGene00003097	lys-8		0.0547568	0.560989	0.73645		0.077697	0.447513	0.617219		0.0036199	0.827412	0.953258		0.0166108	0.692096	0.93721
WBGene00003100	mab-3		0.0369752	0.765913	0.874492		-0.0217807	0.88505	0.934255		0.0354136	0.509946	0.839659		0.00751923	0.835372	0.967983
WBGene00003102	mab-5		0.178158	0.16755	0.353438		0.0716393	0.604428	0.745649		0.0686521	0.218811	0.615489		0.0145633	0.714952	0.942513
WBGene00003104	mab-7		-0.14145	0.269629	0.476807		-0.247902	0.124837	0.258203		-0.00253937	0.951592	0.987173		-0.0192005	0.62338	0.911714
WBGene00003106	mab-9		0.167933	0.212564	0.412341		0.145563	0.341565	0.516952		-0.026315	0.586847	0.874763		-0.0338088	0.403787	0.82279
WBGene00003107	mab-10		0.506144	0.0036646	0.0218477		0.420641	0.0127785	0.0459227		0.012737	0.728132	0.925666		-0.0028051	0.944429	0.987713
WBGene00003111	mab-20		0.0683113	0.500135	0.689871		-0.13473	0.232107	0.399157		0.300879	0.00552101	0.0720427		0.0405704	0.366823	0.803047
WBGene00003112	mab-21		0.530049	0.00383793	0.022696		0.207219	0.160034	0.3098		0.015713	0.691091	0.912324		-0.0483718	0.274691	0.739251
WBGene00003119	mac-1		0.0620082	0.551146	0.727722		0.0418401	0.717592	0.826485		-0.0602279	0.155474	0.525965		-0.0863253	0.0982348	0.519475
WBGene00003123	mag-1		0.0142362	0.885561	0.941235		0.00856021	0.937296	0.964249		-0.0103506	0.620954	0.888464		-0.024094	0.576078	0.894299
WBGene00003124	mai-1		-0.78563	9.16467e-06	0.000147409		-0.850794	2.68975e-06	3.41365e-05		0.0133734	0.648079	0.899634		0.00735322	0.859877	0.971657
WBGene00003129	map-1		0.148783	0.201398	0.3979		0.135893	0.297087	0.469749		-0.042635	0.298381	0.697975		-0.0600774	0.202671	0.665344
WBGene00003130	map-2		0.0183915	0.842877	0.917695		0.157339	0.122828	0.25553		-0.0317874	0.226824	0.626674		0.00564478	0.891079	0.978276
WBGene00003132	mat-1		-0.0966965	0.366945	0.575558		-0.109036	0.363711	0.538255		-0.0198656	0.484963	0.829175		-0.0307623	0.481406	0.858806
WBGene00003133	mat-2		-0.0180302	0.87074	0.932184		-0.0016309	0.989772	0.994064		-0.010947	0.726354	0.924777		-0.00826694	0.841546	0.968527
WBGene00003134	mat-3		0.0414522	0.690889	0.829557		-0.0152642	0.895572	0.94051		-0.00654937	0.78119	0.939036		-0.0357097	0.42042	0.831815
WBGene00003136	mau-2		-0.136197	0.211341	0.410885		-0.113912	0.343671	0.518735		-0.0145472	0.586532	0.874613		-0.0101401	0.810166	0.964194
WBGene00003142	mau-8		-0.27225	0.00891269	0.0442672		-0.21023	0.0531764	0.138987		-0.201608	0.0146599	0.137934		-0.0927395	0.0803152	0.480744
WBGene00003143	max-1		-0.0205532	0.852035	0.92295		-0.0394976	0.754429	0.851067		0.0172611	0.588649	0.875044		0.0173091	0.679675	0.931702
WBGene00003144	max-2		-0.0917037	0.422261	0.625404		-0.146609	0.271893	0.443268		0.00471561	0.882098	0.96867		-0.00607216	0.882304	0.975398
WBGene00003148	mbf-1		-0.17105	0.0861092	0.229517		-0.136831	0.199494	0.360329		0.0335223	0.238793	0.639603		0.0825715	0.10739	0.539254
WBGene00003149	mbk-1		-0.142721	0.163033	0.347483		-0.252945	0.0285029	0.0862722		0.0181897	0.447221	0.808387		-0.00151368	0.971278	0.993706
WBGene00003150	mbk-2		-0.0932339	0.435531	0.636844		-0.29829	0.0621494	0.156835		-0.0060249	0.875538	0.966584		-0.0566514	0.214286	0.679052
WBGene00003151	mca-1		0.548962	6.67054e-05	0.000803297		0.650017	6.96489e-06	7.9729e-05		-0.00327453	0.880046	0.967948		0.0151574	0.721732	0.943814
WBGene00003153	mca-3		-0.0391479	0.735186	0.857624		-0.1793	0.212833	0.376254		0.00760061	0.838771	0.956619		-0.0292095	0.481391	0.858806
WBGene00003154	mcm-2		-0.130124	0.275559	0.482019		-0.0821748	0.539394	0.691892		-0.0391253	0.362312	0.750949		-0.0178017	0.664153	0.926773
WBGene00003155	mcm-3		-0.175604	0.126932	0.29493		-0.133632	0.287305	0.45935		-0.056795	0.198571	0.592028		-0.0362056	0.41057	0.826891
WBGene00003156	mcm-4		-0.303028	0.00467478	0.0264733		0.0630438	0.552228	0.703742		-0.422247	0.000436368	0.0108678		-0.00390387	0.92557	0.984753
WBGene00003157	mcm-5		-0.184819	0.105896	0.262187		-0.158711	0.203442	0.364945		-0.00688074	0.795248	0.94335		0.00358716	0.931766	0.98552
WBGene00003158	mcm-6		-0.255612	0.0148806	0.0656077		-0.134984	0.21141	0.375123		-0.0251173	0.324247	0.719805		0.00834713	0.842363	0.968745
WBGene00003159	mcm-7		-0.164191	0.175876	0.364684		-0.231971	0.103101	0.225744		-0.0260956	0.489556	0.831839		-0.0424918	0.333415	0.781007
WBGene00003160	mdf-1		-0.0659755	0.481365	0.674501		-0.0121953	0.904095	0.94499		-0.0239781	0.30352	0.703214		-0.018657	0.657019	0.924571
WBGene00003161	mdf-2		-0.127182	0.20736	0.405756		-0.230472	0.042256	0.11663		-0.0417796	0.203692	0.598078		-0.117283	0.0416498	0.366656
WBGene00003162	mdh-2		0.0144959	0.867968	0.931304		0.040258	0.666085	0.791634		0.005279	0.705748	0.917034		0.026731	0.520422	0.874101
WBGene00003163	mdl-1		0.0131098	0.892389	0.944662		0.142077	0.186655	0.343706		-0.0609441	0.121966	0.470886		-0.0152292	0.718523	0.943345
WBGene00003164	mdt-6		-0.127467	0.233767	0.436059		-0.106066	0.368997	0.54333		-0.0255791	0.387492	0.769129		-0.0246516	0.568161	0.892557
WBGene00003165	mec-1		-0.0902517	0.41362	0.618213		-0.249019	0.0619037	0.156406		-0.0137961	0.636885	0.896447		-0.0758179	0.130779	0.578409
WBGene00003166	mec-2		-0.368174	0.00502068	0.0280774		-0.284908	0.0296283	0.0888529		-0.00955891	0.713781	0.919065		0.0109039	0.795788	0.961131
WBGene00003167	mec-3		0.351897	0.015969	0.0692416		0.312285	0.0396462	0.111275		-0.05653	0.244762	0.645453		-0.0753219	0.130737	0.578409
WBGene00003168	mec-4		-0.201867	0.102187	0.256289		-0.228117	0.106429	0.231104		-0.106027	0.0992859	0.426965		-0.0828005	0.107353	0.539254
WBGene00003169	mec-5		0.00187904	0.986497	0.993287		-0.00704071	0.956211	0.974371		-0.234441	0.0220281	0.178602		-0.167452	0.0184586	0.241544
WBGene00003170	mec-6		0.143886	0.238284	0.44176		0.0373339	0.781375	0.868797		0.00228597	0.949207	0.9864		-0.0354239	0.404418	0.823125
WBGene00003171	mec-7		-1.28601	1.25298e-10	6.6972e-09		-1.28018	2.40416e-10	8.05075e-09		-0.0296241	0.420123	0.792406		-0.0303043	0.478501	0.857273
WBGene00003172	mec-8		-0.140675	0.170325	0.357382		-0.265751	0.0223262	0.0716553		0.103353	0.0637875	0.337331		0.042346	0.348553	0.790967
WBGene00003173	mec-9		-0.0844859	0.468387	0.664266		-0.0740234	0.582106	0.72741		-0.00805108	0.818722	0.949474		-0.00211907	0.957903	0.990008
WBGene00003174	mec-10		0.356921	0.0160731	0.0695334		0.542492	0.00244141	0.0120655		0.00118257	0.972299	0.992903		0.0274509	0.513854	0.871531
WBGene00003175	mec-12		-0.541934	0.000375683	0.00343026		-0.861585	7.10083e-07	1.04979e-05		-0.00965611	0.721393	0.92299		-0.0949469	0.0783499	0.476448
WBGene00003176	mec-14		-0.116498	0.379759	0.587915		-0.251727	0.162949	0.312949		-0.0277778	0.594421	0.878107		-0.0417462	0.298832	0.757547
WBGene00003177	mec-15		-0.259329	0.00798522	0.0404412		-0.31054	0.00308538	0.0146439		-0.00736162	0.652569	0.90122		-0.0326622	0.44999	0.844599
WBGene00003178	mec-17		-0.267605	0.0559118	0.171714		-0.689172	0.000897856	0.00522215		-0.0738784	0.191213	0.581083		-0.263627	0.00663694	0.134844
WBGene00003179	mec-18		-0.222253	0.0797555	0.217835		-0.400046	0.0122723	0.0445062		-0.0309096	0.42193	0.793768		-0.0782715	0.120839	0.562858
WBGene00003182	mef-2		-0.179382	0.1243	0.291053		-0.305545	0.0277249	0.0844201		0.0216059	0.50029	0.83535		0.000334353	0.993582	0.998343
WBGene00003183	mei-1		-0.183747	0.102357	0.256528		-0.156014	0.203014	0.364602		-0.0442613	0.242637	0.643248		-0.0356635	0.419556	0.831429
WBGene00003184	mei-2		-0.313357	0.00896898	0.0444832		-0.413503	0.00204503	0.0104293		-0.0423797	0.235497	0.635522		-0.086517	0.0977572	0.517829
WBGene00003185	mek-1		-0.209219	0.0136186	0.0611682		-0.305148	0.000714567	0.00431191		0.303867	0.000816613	0.0175945		0.141451	0.0154973	0.220705
WBGene00003186	mek-2		-0.0252868	0.812051	0.901796		-0.0861344	0.475486	0.640622		0.00349738	0.889479	0.970713		-0.0142564	0.736337	0.946361
WBGene00003196	mel-11		-0.000978404	0.992697	0.995922		-0.154568	0.213286	0.376815		-0.00339401	0.895516	0.972113		-0.0663823	0.171868	0.628648
WBGene00003209	mel-26		-0.222417	0.0548568	0.169335		-0.304667	0.0206717	0.0671989		-0.0069909	0.784514	0.939796		-0.0289999	0.504552	0.867731
WBGene00003210	mel-28		-0.0193765	0.858425	0.926278		0.0259201	0.833908	0.903255		-0.0279529	0.409171	0.784655		-0.0184828	0.662089	0.926591
WBGene00003214	mel-32		-0.0972574	0.289286	0.497551		-0.0797891	0.417797	0.589824		0.000120024	0.993569	0.997221		0.0105648	0.796998	0.961352
WBGene00003216	memi-1		-0.312312	0.0133213	0.0600774		-0.443649	0.00230129	0.0115122		-0.0358058	0.310944	0.709069		-0.0812831	0.112868	0.548438
WBGene00003218	mep-1		-0.113689	0.270714	0.477608		-0.150653	0.188679	0.346469		-0.0227647	0.394177	0.773325		-0.0490859	0.287066	0.749034
WBGene00003219	mes-1		-0.189574	0.146377	0.323043		-0.222664	0.139347	0.279641		0.0172038	0.667284	0.905426		0.0160786	0.687119	0.934334
WBGene00003220	mes-2		-0.115851	0.284147	0.492273		-0.0374541	0.753369	0.850148		-0.205741	0.0226231	0.181728		-0.0766997	0.128482	0.573381
WBGene00003221	mes-3		0.0683594	0.543114	0.721208		0.051385	0.689011	0.806991		-0.00302349	0.921698	0.97867		-0.0126812	0.759545	0.951136
WBGene00003222	mes-4		-0.0658328	0.553533	0.730041		-0.0939221	0.461633	0.629755		-0.0333042	0.369636	0.755749		-0.0469313	0.298296	0.756752
WBGene00003224	mes-6		-0.067613	0.537368	0.717029		-0.145534	0.251755	0.422489		-0.014069	0.633425	0.895234		-0.0453396	0.314823	0.771175
WBGene00003225	mev-1		-0.0333533	0.704481	0.839205		0.0406461	0.665742	0.79143		0.026521	0.236645	0.637448		0.109104	0.0462287	0.38195
WBGene00003228	mex-1		-0.209408	0.0850683	0.227695		-0.298439	0.0351366	0.101138		-0.0501849	0.248297	0.650686		-0.0776213	0.12391	0.565082
WBGene00003229	mex-3		-0.00774753	0.944135	0.973198		-0.110097	0.393964	0.56782		0.0116328	0.709298	0.917599		-0.0171256	0.682086	0.932537
WBGene00003230	mex-5		-0.193837	0.125273	0.292494		-0.287711	0.0568689	0.14611		-0.0261576	0.503338	0.836958		-0.0460191	0.298099	0.756752
WBGene00003231	mex-6		-0.333902	0.0135963	0.0610887		-0.505782	0.00164365	0.00874067		-0.0245973	0.467882	0.820329		-0.0685583	0.159671	0.612904
WBGene00003232	mgl-1		-0.12858	0.289252	0.497551		-0.325214	0.043547	0.119316		-0.0137793	0.71222	0.918952		-0.0610323	0.189843	0.652616
WBGene00003233	mgl-2		0.0903591	0.446688	0.64582		-0.0960363	0.488507	0.651139		-0.015434	0.692605	0.912854		-0.104406	0.0648881	0.44245
WBGene00003234	mif-1		0.650635	5.48388e-07	1.27654e-05		0.736728	2.68636e-08	5.63934e-07		0.00769539	0.686784	0.910726		0.0430917	0.339379	0.786015
WBGene00003235	mif-2		0.011091	0.92027	0.958962		0.348725	0.0186282	0.061564		-0.0696984	0.172084	0.553955		0.0390026	0.374211	0.807892
WBGene00003236	mif-3		0.014854	0.87336	0.933626		-0.0449973	0.653585	0.783006		0.127666	0.0340265	0.23363		0.0742266	0.134729	0.58458
WBGene00003237	mif-4		0.0901242	0.485492	0.677874		0.370437	0.0662211	0.164159		-0.0407753	0.462519	0.817452		0.0151797	0.679757	0.931702
WBGene00003238	mig-1		-0.0739251	0.44988	0.649219		-0.0468137	0.660031	0.787808		0.0097196	0.621653	0.888715		0.0356675	0.419668	0.831429
WBGene00003239	mig-2		-0.0408329	0.690828	0.829555		-0.308957	0.0122295	0.0443858		0.287117	0.00736408	0.0876938		0.0245288	0.570464	0.892572
WBGene00003241	mig-5		-0.104088	0.324292	0.533652		-0.173834	0.145792	0.289233		-0.0160432	0.53583	0.8518		-0.0502446	0.276997	0.740423
WBGene00003242	mig-6		-0.515019	0.000321796	0.00300942		-0.754159	2.46352e-06	3.17584e-05		0.053018	0.192275	0.58278		0.0080032	0.849489	0.969881
WBGene00003243	mig-10		0.0738218	0.470462	0.66619		-0.15654	0.172753	0.326055		0.150889	0.0355979	0.240264		0.000616932	0.988312	0.997751
WBGene00003245	mig-13		0.0496079	0.635152	0.792486		0.0633868	0.585961	0.730585		0.0409732	0.246093	0.647841		0.0579745	0.221037	0.686884
WBGene00003246	mig-14		0.0124212	0.908189	0.952464		0.0572601	0.640279	0.772191		-0.0022498	0.932531	0.982214		0.0112333	0.78929	0.959882
WBGene00003247	mig-15		0.093976	0.35081	0.56025		-0.10596	0.33853	0.513877		0.0318329	0.276916	0.680896		-0.0355907	0.421947	0.832529
WBGene00003248	mig-17		0.109827	0.348193	0.557727		0.0864181	0.518169	0.675376		-0.0128091	0.715978	0.919923		-0.0272081	0.516441	0.872768
WBGene00003249	mig-18		0.330861	0.00741953	0.0381321		0.290519	0.0230039	0.073356		-0.00895218	0.720679	0.922727		-0.0335143	0.446759	0.843332
WBGene00003252	mig-21		-0.404886	0.032168	0.115903		-0.160652	0.320923	0.49521		-0.0606359	0.305271	0.703762		0.00501997	0.889458	0.977179
WBGene00003253	mig-22		-0.159555	0.148021	0.325226		-0.220576	0.0771732	0.183643		-0.00106224	0.965196	0.991489		-0.0154664	0.71569	0.942513
WBGene00003254	mig-23		0.0201042	0.819187	0.905884		-0.169663	0.0733407	0.176746		0.235769	0.00555992	0.0724144		0.0314039	0.458053	0.8479
WBGene00003258	cogc-1		-0.128742	0.224117	0.425462		-0.178659	0.13194	0.26905		0.00617292	0.787005	0.940451		-0.000877467	0.983382	0.996687
WBGene00003367	mix-1		-0.00262704	0.97937	0.990036		0.0741515	0.5126	0.670772		-0.0344599	0.272537	0.676088		-0.017759	0.677576	0.931474
WBGene00003368	mkk-4		-0.163092	0.129925	0.29948		-0.100144	0.388175	0.562158		0.0148594	0.552336	0.858674		0.0590641	0.21429	0.679052
WBGene00003369	mlc-1		-0.11573	0.272971	0.479581		-0.133575	0.25502	0.426476		-0.0720614	0.123228	0.472414		-0.0811833	0.113409	0.549062
WBGene00003370	mlc-2		-0.0528209	0.62544	0.785302		-0.00625573	0.959093	0.976305		-0.132003	0.0588009	0.322732		-0.0719451	0.146316	0.598043
WBGene00003371	mlc-3		0.0470219	0.67785	0.821374		0.152046	0.261383	0.432952		-0.299828	0.0125447	0.12542		-0.0980298	0.0736966	0.464131
WBGene00003372	mlc-4		0.0404991	0.670131	0.816126		0.143598	0.170125	0.322452		-0.00560202	0.748764	0.930459		0.0268778	0.531713	0.880401
WBGene00003373	mlh-1		-0.0649376	0.54306	0.721208		0.00360507	0.975905	0.985612		-0.0366021	0.295458	0.696182		-0.0173207	0.683866	0.932939
WBGene00003374	mlk-1		0.338483	0.00613327	0.0329216		0.0760554	0.516612	0.673992		0.203608	0.0217108	0.176545		0.00849111	0.840665	0.968368
WBGene00003375	mlp-1		0.0850941	0.454742	0.653522		-0.0590331	0.64897	0.779426		-0.00396816	0.900202	0.973246		-0.0631036	0.184407	0.644942
WBGene00003376	mls-1		-0.365988	0.04487	0.146962		-0.277958	0.127123	0.262032		-0.0102754	0.833484	0.955125		0.0100573	0.780192	0.958697
WBGene00003378	mml-1		-0.603498	0.000102019	0.0011621		-1.02401	3.0362e-09	7.87203e-08		0.0600932	0.172269	0.554043		-0.0298668	0.492163	0.861909
WBGene00003380	mnm-2		-0.0775187	0.513751	0.700345		-0.115945	0.403487	0.576404		0.177433	0.0484028	0.286846		0.097275	0.0759378	0.468831
WBGene00003384	moc-1		0.282238	0.0106884	0.0507993		0.45321	0.000356113	0.00241318		-0.00943255	0.662651	0.904456		0.0249595	0.56329	0.891487
WBGene00003385	moc-2		0.00131601	0.990508	0.995271		0.130433	0.3167	0.490192		-0.0342104	0.368963	0.755389		0.00378965	0.926842	0.985202
WBGene00003386	mod-1		0.234799	0.0521832	0.163258		0.115123	0.362951	0.537561		-0.01532	0.612925	0.885149		-0.0766082	0.128053	0.572027
WBGene00003387	mod-5		0.0377203	0.73472	0.857513		0.0409579	0.748952	0.847838		-0.00618632	0.840897	0.957683		-0.00903289	0.826948	0.966419
WBGene00003388	moe-3		-0.0567353	0.533649	0.714531		0.0313504	0.750237	0.848335		-0.0522813	0.121312	0.469695		-0.0254576	0.547032	0.88596
WBGene00003389	mog-1		-0.132604	0.198583	0.394132		-0.119575	0.289076	0.461057		-0.0259755	0.346045	0.735989		-0.0314148	0.474093	0.856275
WBGene00003390	mog-2		-0.239632	0.027298	0.102226		-0.214283	0.0637071	0.159586		-0.0224687	0.388433	0.769164		-0.0218164	0.611797	0.906758
WBGene00003391	mog-3		-0.176256	0.133979	0.305181		-0.0571571	0.650744	0.780814		-0.128276	0.067737	0.348903		-0.0338738	0.435654	0.83852
WBGene00003392	mog-4		-0.266914	0.0226838	0.0892051		0.137274	0.250441	0.42115		-0.00648109	0.787853	0.940823		0.308134	0.00159442	0.0544416
WBGene00003393	mog-5		-0.0228567	0.825509	0.909114		-0.0890286	0.445123	0.615261		-0.0207682	0.448517	0.8087		-0.0625395	0.193596	0.655964
WBGene00003394	mom-1		-0.0911816	0.426176	0.628322		-0.298276	0.0413879	0.115056		0.0558139	0.231156	0.63084		-0.00235366	0.953958	0.988921
WBGene00003395	mom-2		-0.454847	0.00448461	0.0256789		-0.455005	0.00613458	0.0254941		-0.0103228	0.757406	0.932201		-0.00848157	0.835621	0.967983
WBGene00003396	mom-4		-0.120608	0.269487	0.476807		-0.233826	0.0664354	0.164456		-0.0217271	0.465817	0.819304		-0.0725094	0.14445	0.596739
WBGene00003397	mom-5		-0.0781485	0.499865	0.689865		-0.21367	0.13566	0.2745		0.012953	0.717324	0.920722		-0.0186778	0.648781	0.921397
WBGene00003400	dapk-1		0.190359	0.0826711	0.223341		0.0885844	0.446874	0.616398		0.0467993	0.210591	0.606731		0.0116747	0.782926	0.959292
WBGene00003401	mpk-1		-0.187251	0.104971	0.260496		-0.216671	0.0937005	0.210501		0.0027271	0.918744	0.977964		0.00194146	0.962943	0.991257
WBGene00003402	mpk-2		-0.0872261	0.396037	0.60262		-0.310739	0.0112113	0.0413709		0.0115099	0.615411	0.886072		-0.0558447	0.235716	0.702026
WBGene00003403	mps-1		0.046637	0.68821	0.827626		0.106538	0.441251	0.611677		0.0114045	0.764502	0.934054		0.0273722	0.507157	0.869056
WBGene00003404	mpz-1		-0.272038	0.0196652	0.0802133		-0.0433914	0.709839	0.821302		-0.180021	0.0279262	0.207424		-0.00975621	0.817504	0.965979
WBGene00003405	mre-11		-0.111011	0.307874	0.517293		-0.1759	0.157063	0.30613		-0.0241585	0.431468	0.799161		-0.0552942	0.237507	0.703912
WBGene00003406	mrg-1		-0.125137	0.218989	0.419923		-0.0931538	0.400635	0.573561		-0.0333073	0.266304	0.669615		-0.0316975	0.470143	0.854484
WBGene00003407	mrp-1		0.221982	0.0470162	0.151632		0.130045	0.268305	0.440041		0.00972082	0.684745	0.909831		-0.0202918	0.636038	0.915856
WBGene00003408	mrp-2		0.79227	5.64392e-06	9.65931e-05		0.758087	1.08859e-05	0.00011691		0.565747	0.000264389	0.00726129		0.448923	0.000462204	0.0234425
WBGene00003409	mrp-3		0.163192	0.14733	0.324316		-0.248012	0.0558418	0.14419		0.105226	0.0826939	0.388636		-0.0843159	0.103889	0.532412
WBGene00003410	mrp-4		-0.279652	0.0481006	0.154093		-0.468301	0.00887765	0.0345099		-0.00118605	0.974096	0.992903		-0.0278655	0.501047	0.866292
WBGene00003411	mrp-5		0.60696	0.000602006	0.00508267		0.504036	0.00286299	0.0137862		0.00374512	0.906369	0.97446		-0.013667	0.740598	0.946361
WBGene00003412	mrp-6		0.0370242	0.726412	0.853701		-0.0894901	0.453918	0.622715		0.0348534	0.304232	0.703214		-0.00309156	0.94138	0.986859
WBGene00003413	mrp-7		0.0216345	0.845551	0.918951		-0.0356929	0.780119	0.867861		-0.0161078	0.622511	0.888857		-0.0428678	0.334052	0.781667
WBGene00003414	mrp-8		0.0407111	0.718024	0.848141		0.481114	0.00446656	0.0196803		-0.345772	0.00805512	0.0925905		-0.00668173	0.8702	0.973786
WBGene00003415	mars-1		-0.103766	0.233193	0.435342		0.0953439	0.303063	0.476379		-0.0238233	0.252464	0.655548		0.0478575	0.281152	0.745054
WBGene00003417	mrt-2		-0.14055	0.155418	0.3366		-0.0344463	0.744803	0.845674		-0.0103856	0.59592	0.878107		0.0242718	0.572063	0.893074
WBGene00003418	msh-2		-0.0658093	0.526995	0.709589		-0.209222	0.0818969	0.191506		-0.017359	0.504772	0.836958		-0.095584	0.0762607	0.468831
WBGene00003421	msh-5		-0.118911	0.288502	0.496755		-0.081407	0.514909	0.672681		-0.0348812	0.339055	0.730294		-0.0231762	0.586303	0.897284
WBGene00003422	msh-6		-0.0702461	0.513781	0.700345		-0.129096	0.29257	0.464615		-0.020346	0.491052	0.832498		-0.0500375	0.276772	0.740423
WBGene00003423	msi-1		0.0399972	0.720649	0.850086		-0.0664262	0.607297	0.748059		0.0349829	0.371134	0.756431		0.000927877	0.981968	0.996234
WBGene00003424	msp-3		-1.45036	2.37769e-06	4.59565e-05		-1.91685	2.65986e-09	7.02738e-08		0.130274	0.0989932	0.426048		0.01309	0.72478	0.944159
WBGene00003425	msp-10		-1.67909	5.33351e-09	2.04187e-07		-2.00384	4.20003e-12	1.92633e-10		0.377094	0.00849361	0.095964		0.0687022	0.148175	0.600685
WBGene00003426	msp-19		-1.71112	3.52953e-14	3.68796e-12		-1.64449	1.50223e-13	8.99848e-12		0.104336	0.104825	0.43774		0.0976483	0.0749663	0.467301
WBGene00003429	msp-31		-1.60484	4.16531e-08	1.28349e-06		-1.7196	5.69797e-09	1.37712e-07		0.0714011	0.231408	0.63084		0.034712	0.390931	0.817446
WBGene00003431	msp-33		-1.95558	1.78535e-12	1.35579e-10		-1.84664	7.62327e-12	3.27361e-10		0.216318	0.0338308	0.233324		0.168607	0.0227125	0.267262
WBGene00003432	msp-36		-1.80256	1.03198e-13	9.89063e-12		-1.72789	5.35215e-13	2.87177e-11		0.0851224	0.151745	0.519793		0.0838005	0.103977	0.532412
WBGene00003434	msp-38		-1.00112	3.74437e-05	0.000490901		-1.18794	2.64784e-06	3.36969e-05		0.0600291	0.251343	0.654348		0.0192215	0.625476	0.911898
WBGene00003435	msp-40		-1.42226	2.0677e-08	6.90741e-07		-1.63959	1.46189e-10	5.11734e-09		0.271017	0.0197716	0.167235		0.0742812	0.131299	0.579274
WBGene00003438	msp-45		-1.55823	1.06683e-08	3.78206e-07		-1.61617	1.31602e-09	3.73238e-08		0.326464	0.0122975	0.123929		0.139564	0.0348997	0.334009
WBGene00003443	msp-50		-1.37308	4.55791e-06	8.0308e-05		-1.75152	1.34027e-08	2.97999e-07		0.163562	0.0648547	0.340364		0.0284034	0.466612	0.85188
WBGene00003444	msp-51		-1.81372	8.81031e-12	5.91483e-10		-1.71687	5.72162e-11	2.13172e-09		0.0554144	0.278012	0.680978		0.0613715	0.183573	0.643847
WBGene00003446	msp-53		-1.94285	5.57496e-14	5.73536e-12		-1.3406	3.29218e-08	6.78804e-07		0.168966	0.0525762	0.302547		0.827504	7.18938e-05	0.00546027
WBGene00003448	msp-55		-1.56921	1.89037e-10	9.7358e-09		-1.7133	1.71736e-12	8.52362e-11		0.267634	0.0184482	0.160435		0.0808309	0.111516	0.545874
WBGene00003449	msp-56		-1.40044	1.24373e-07	3.49174e-06		-1.34695	3.71097e-07	5.83387e-06		0.0542983	0.29684	0.697207		0.0544765	0.222429	0.689363
WBGene00003450	msp-57		-1.85598	6.53828e-12	4.49814e-10		-1.4658	2.24087e-08	4.81319e-07		0.113795	0.111154	0.451932		0.33508	0.00401248	0.0995473
WBGene00003452	msp-59		-1.83504	4.48584e-13	3.82452e-11		-1.44004	4.8056e-09	1.19256e-07		0.139395	0.0754605	0.371344		0.447677	0.00150744	0.0527285
WBGene00003457	msp-64		-1.12625	4.00673e-05	0.000518933		-1.32528	2.1196e-06	2.79469e-05		0.357768	0.0102078	0.109882		0.109371	0.0593661	0.425922
WBGene00003463	msp-76		-1.59451	4.30041e-13	3.68906e-11		-1.37913	5.02596e-11	1.88772e-09		0.182359	0.0369918	0.245969		0.266247	0.0060673	0.128337
WBGene00003464	msp-77		-1.50655	3.55019e-09	1.43006e-07		-0.937889	6.84652e-05	0.000581805		0.028479	0.498809	0.83437		0.243688	0.00905194	0.16169
WBGene00003465	msp-78		-1.6967	8.06775e-14	8.12446e-12		-1.46832	1.65899e-11	6.62499e-10		0.100313	0.106283	0.441651		0.171361	0.0199652	0.251547
WBGene00003466	msp-79		-1.66855	2.82594e-09	1.17934e-07		-1.55637	2.42059e-08	5.15781e-07		0.0397935	0.410126	0.78481		0.0503603	0.247459	0.713024
WBGene00003467	msp-81		-1.81444	3.65818e-13	3.17736e-11		-1.57098	1.61137e-10	5.58261e-09		0.0586507	0.253499	0.656768		0.12305	0.0451766	0.379347
WBGene00003468	msp-113		-1.95824	9.61961e-12	6.3394e-10		-1.77975	1.32182e-10	4.69803e-09		0.102714	0.130166	0.484174		0.111351	0.0572049	0.420161
WBGene00003469	msp-142		-0.731567	0.00386106	0.0228134		-0.813048	0.00314414	0.0148437		0.0435531	0.426082	0.7956		0.0274074	0.471605	0.855284
WBGene00003470	msp-152		-1.75702	1.13732e-09	5.18209e-08		-2.36559	3.46482e-15	2.54765e-13		0.147148	0.0748474	0.369767		-0.00509193	0.892084	0.978319
WBGene00003471	mtd-1		0.10323	0.370368	0.578648		-0.102553	0.439858	0.610416		-0.0538024	0.248258	0.650686		-0.270567	0.00507151	0.11535
WBGene00003472	mtk-1		-0.0144223	0.88912	0.943141		-0.139093	0.236563	0.404866		0.0142978	0.56839	0.867441		-0.0203212	0.635583	0.915486
WBGene00003473	mtl-1		-0.43401	0.013245	0.0598362		-2.05215	2.27918e-14	1.50828e-12		0.732816	0.000293148	0.00787915		-0.078507	0.117916	0.557186
WBGene00003474	mtl-2		0.333057	0.00903259	0.0447542		0.0796867	0.510571	0.66967		-0.0201154	0.494379	0.834314		-0.203327	0.00840132	0.155671
WBGene00003475	mtm-1		-0.0838974	0.384005	0.591303		-0.0519247	0.61984	0.756123		-0.0228681	0.336904	0.728368		-0.0250156	0.559895	0.890358
WBGene00003476	mtm-3		-0.125064	0.266027	0.472941		-0.332743	0.017954	0.0598912		0.00888474	0.755837	0.931525		-0.0421239	0.345447	0.789855
WBGene00003477	mtm-5		0.00602934	0.956792	0.978838		-0.0969403	0.455916	0.624592		0.0145016	0.657321	0.90256		-0.0147764	0.721683	0.943814
WBGene00003478	mtm-6		-0.0839087	0.447473	0.646551		-0.110588	0.379989	0.554769		-0.0264297	0.431161	0.798913		-0.0401545	0.3656	0.80239
WBGene00003479	mtm-9		-0.0922749	0.391139	0.597916		0.00268609	0.982055	0.989685		-0.0749195	0.128988	0.482387		-0.0275947	0.524287	0.875617
WBGene00003480	klf-3		0.406472	0.00469668	0.0265648		0.391737	0.00764309	0.0305658		0.427855	0.00254425	0.0412572		0.26157	0.00435733	0.104946
WBGene00003482	mua-3		1.11781	6.39092e-13	5.2553e-11		1.13413	3.07684e-13	1.72415e-11		0.207497	0.0193139	0.16497		0.162115	0.0151446	0.218703
WBGene00003485	mua-6		0.0404024	0.718533	0.848598		0.174225	0.195134	0.354866		0.0390936	0.337246	0.728491		0.107692	0.0586004	0.423269
WBGene00003495	mup-2		-0.167635	0.126715	0.294672		-0.0352714	0.764201	0.85798		-0.139658	0.0472084	0.282517		-0.0333012	0.449258	0.84451
WBGene00003497	mup-4		0.00514893	0.960515	0.979864		-0.105314	0.369624	0.54394		0.0844116	0.101159	0.429647		0.0302077	0.489676	0.861822
WBGene00003499	mut-2		-0.208144	0.0589051	0.177571		-0.279944	0.0236189	0.0749729		-0.0239414	0.396269	0.774427		-0.0578547	0.222022	0.689054
WBGene00003504	mut-7		-0.0110595	0.916285	0.956648		-0.0642911	0.588322	0.732828		-0.107187	0.0747283	0.369573		-0.139307	0.0266881	0.291696
WBGene00003507	mut-14		-0.0677789	0.479183	0.673259		0.0203906	0.844678	0.909131		-0.0591546	0.120094	0.468412		-0.0279621	0.517053	0.872768
WBGene00003508	mut-16		-0.150269	0.194805	0.389806		-0.221972	0.0992398	0.219573		0.00422668	0.885864	0.969595		-0.00865552	0.834835	0.967983
WBGene00003509	mxl-1		-0.125244	0.281226	0.48877		-0.177347	0.18986	0.347983		-0.0515019	0.254592	0.657831		-0.0657997	0.1708	0.62816
WBGene00003510	mxl-2		0.0326626	0.746012	0.863369		0.198255	0.0853507	0.196899		-0.0953427	0.0752223	0.370959		-0.0162412	0.702974	0.939263
WBGene00003511	mxl-3		-0.0659375	0.544238	0.721962		-0.1197	0.336207	0.511862		-0.100375	0.0917359	0.409713		-0.121499	0.0412812	0.365637
WBGene00003514	myo-2		-0.288078	0.0283931	0.105502		-0.094663	0.461836	0.629889		-0.309573	0.0100808	0.109022		-0.0509477	0.264282	0.728431
WBGene00003515	myo-3		-0.492622	1.56511e-05	0.000235648		0.234565	0.024454	0.0768516		-0.00780651	0.649076	0.90002		0.747821	1.01311e-09	3.35219e-07
WBGene00003516	nab-1		-0.0154298	0.886463	0.941689		-0.537339	0.000600903	0.00373301		0.28725	0.010624	0.11307		-0.0321107	0.460877	0.848532
WBGene00003517	nac-1		-0.462749	0.00354848	0.0213755		-0.459415	0.00492023	0.0212878		0.0595255	0.215808	0.612074		0.0638457	0.180403	0.640317
WBGene00003518	nac-2		0.352652	0.0011327	0.0085457		0.413273	0.000266027	0.00187854		0.20664	0.0133561	0.130895		0.202068	0.00449622	0.107177
WBGene00003519	nac-3		-0.123674	0.247305	0.451616		0.0039637	0.97288	0.984856		-0.00186874	0.935851	0.982587		0.0514393	0.267325	0.730908
WBGene00003522	nas-3		1.20176	1.27102e-07	3.53325e-06		0.195179	0.161069	0.310777		2.05835	1.957e-18	2.26636e-15		0.995038	7.52722e-07	0.000127262
WBGene00003523	nas-4		0.0758237	0.54381	0.721702		0.309198	0.0880619	0.201249		-0.0190228	0.696805	0.914313		0.0275344	0.480815	0.858806
WBGene00003524	nas-5		-0.00531384	0.962295	0.980211		0.166726	0.22812	0.393811		-0.316932	0.0109412	0.11504		-0.0593998	0.203346	0.665699
WBGene00003525	nas-6		0.129856	0.336567	0.545078		0.0942514	0.54356	0.695823		0.0662615	0.282875	0.685196		0.0270146	0.477367	0.857273
WBGene00003526	nas-7		-0.281111	0.0505149	0.159438		-0.104612	0.453908	0.622715		-0.0857684	0.160047	0.532736		-0.00765605	0.846582	0.969186
WBGene00003527	nas-8		-0.18941	0.127022	0.295088		-0.159403	0.243007	0.412492		-0.00799225	0.808713	0.946804		0.00479932	0.905764	0.98138
WBGene00003528	nas-9		0.129083	0.223739	0.425117		0.746727	1.29854e-06	1.8173e-05		-0.296433	0.0073829	0.0878426		0.0430702	0.341284	0.786015
WBGene00003530	nas-11		1.12469	4.69564e-10	2.25797e-08		1.36557	1.0557e-13	6.47395e-12		-0.0799539	0.129945	0.484112		-0.0128882	0.759338	0.951136
WBGene00003533	nas-14		-0.0624402	0.607142	0.771908		-0.22717	0.160219	0.309977		0.019441	0.669644	0.906083		-0.017949	0.641679	0.91828
WBGene00003534	nas-15		1.11643	5.35518e-05	0.000670459		0.279295	0.101301	0.222963		0.110945	0.128353	0.481697		-0.0371999	0.366094	0.802505
WBGene00003539	nas-20		-0.0336714	0.775054	0.880193		-0.357097	0.0403182	0.112714		0.0357064	0.445733	0.807503		-0.0427944	0.316086	0.771859
WBGene00003540	nas-21		0.0245636	0.841246	0.916925		-0.0819816	0.585376	0.729987		0.123537	0.111618	0.453158		0.0330302	0.403175	0.822307
WBGene00003544	nas-25		0.0338134	0.77358	0.879023		0.24799	0.117332	0.247619		-0.082184	0.182478	0.56918		-0.00183543	0.962391	0.991257
WBGene00003546	nas-28		-0.906671	0.000344801	0.00319022		-0.682751	0.00369528	0.0168648		-0.0523197	0.320027	0.714922		-0.0111467	0.767646	0.954543
WBGene00003547	nas-29		0.206108	0.108924	0.267299		0.210658	0.142184	0.283897		0.00556888	0.875874	0.966801		0.000666818	0.98681	0.997305
WBGene00003548	nas-30		-0.331717	0.0267106	0.10065		0.0147132	0.913017	0.949646		-0.025287	0.530177	0.84789		0.0898968	0.0898601	0.504153
WBGene00003549	nas-31		0.150209	0.179187	0.368776		0.438431	0.00248904	0.0122487		-0.0162728	0.572927	0.869496		0.0515355	0.264716	0.728757
WBGene00003550	nas-32		0.268056	0.0384745	0.131436		0.311476	0.0355067	0.102034		-0.632222	0.000225596	0.00639817		-0.551247	0.000278332	0.0161166
WBGene00003551	nas-33		0.81842	0.000168178	0.00175992		1.31762	2.38257e-08	5.08612e-07		-0.0024243	0.950328	0.986951		0.0979672	0.074191	0.46598
WBGene00003552	nas-36		-0.0385205	0.746562	0.863574		-0.242877	0.133636	0.271671		0.0145647	0.737179	0.927564		-0.0343115	0.400491	0.821919
WBGene00003553	nas-37		0.145218	0.199365	0.395175		0.148731	0.239821	0.40848		0.0124314	0.667067	0.90539		0.0135121	0.747937	0.947726
WBGene00003554	nas-38		0.317162	0.0338019	0.120757		1.00039	1.69763e-05	0.000171578		-0.0009837	0.979284	0.994299		0.142645	0.0313483	0.316605
WBGene00003555	nas-39		0.154972	0.149147	0.327182		0.0470527	0.684599	0.804283		-0.000676053	0.976181	0.993022		-0.0490484	0.286975	0.749034
WBGene00003558	nca-2		-0.215922	0.102855	0.257267		-0.291154	0.0636735	0.159551		-0.0577995	0.257645	0.660485		-0.0636299	0.176771	0.635861
WBGene00003559	ncl-1		-0.131794	0.28436	0.492372		-0.195094	0.185542	0.342674		0.03101	0.475514	0.8246		0.0184801	0.645573	0.920723
WBGene00003561	ncr-1		-0.159329	0.182412	0.37334		-1.01865	6.74309e-07	1.00116e-05		0.234784	0.0227767	0.182222		-0.0652085	0.173406	0.63167
WBGene00003562	ncr-2		0.32906	0.0155421	0.0679211		0.354104	0.017719	0.0593353		-0.0860171	0.131487	0.487059		-0.0778933	0.123036	0.564552
WBGene00003563	ncs-1		-0.508849	0.010421	0.0497495		-0.158645	0.302029	0.474914		-0.0737269	0.222909	0.621542		0.0122721	0.745965	0.947726
WBGene00003564	ncs-2		-0.0883423	0.385999	0.592863		-0.180773	0.114836	0.243906		0.0415081	0.218821	0.615489		0.0223498	0.603502	0.902882
WBGene00003565	ncs-3		-0.0223582	0.838317	0.916103		0.181712	0.169995	0.322295		-0.23078	0.0214996	0.175753		-0.0305837	0.477887	0.857273
WBGene00003566	ncx-1		0.0863988	0.388921	0.59591		-0.105677	0.336336	0.511981		0.439668	0.000462498	0.0112163		0.0875698	0.0940251	0.512017
WBGene00003567	ncx-2		-0.168336	0.163759	0.348389		-0.316324	0.0342659	0.0993312		-0.0206597	0.561007	0.863953		-0.0615702	0.191943	0.654097
WBGene00003568	ncx-3		0.011415	0.909192	0.952854		0.049224	0.655872	0.784731		0.00962037	0.652723	0.901321		0.0344513	0.43574	0.83852
WBGene00003569	ncx-4		-0.227897	0.0905471	0.237421		-0.0727043	0.596213	0.738926		-0.0195709	0.621763	0.888772		0.0274789	0.504765	0.867731
WBGene00003570	ncx-5		-0.076259	0.53462	0.715388		-0.352764	0.0551619	0.14294		0.0083538	0.85084	0.960148		-0.0474933	0.266787	0.730604
WBGene00003571	ncx-6		0.063755	0.545403	0.723094		-0.268322	0.0319794	0.0943123		0.276232	0.00956885	0.104625		-0.00706794	0.86689	0.972927
WBGene00003572	ncx-7		0.67603	1.17801e-05	0.000183324		0.142956	0.232064	0.399157		0.138357	0.0481407	0.285704		-0.0574105	0.224498	0.691221
WBGene00003573	ncx-8		0.283624	0.053589	0.166456		0.650967	0.00229771	0.0115026		-0.0406991	0.39829	0.77663		0.0113042	0.775386	0.957285
WBGene00003575	ncx-10		0.779095	0.000564915	0.00481634		0.665455	0.0022387	0.0112681		0.00173773	0.966833	0.992217		-0.0141964	0.720804	0.943814
WBGene00003576	ndc-80		-0.111392	0.299535	0.508248		-0.0786898	0.507907	0.667936		-0.0491664	0.209848	0.606163		-0.0391864	0.380312	0.810569
WBGene00003577	ndg-4		0.142005	0.187146	0.379632		-0.0316952	0.785296	0.871527		0.439753	0.00105842	0.0213414		0.0883483	0.0929683	0.51006
WBGene00003578	ndx-1		0.117189	0.263166	0.469156		0.371176	0.00374426	0.0170556		-0.0179676	0.486423	0.830455		0.0500732	0.278833	0.741985
WBGene00003579	ndx-2		1.6234	1.28254e-13	1.19621e-11		1.55753	1.62212e-12	8.13813e-11		-0.0161577	0.653357	0.901455		-0.0339626	0.427076	0.834733
WBGene00003580	ndx-3		0.13749	0.22304	0.42438		-0.00780297	0.949589	0.97047		0.0125335	0.666257	0.90539		-0.037497	0.395226	0.820537
WBGene00003581	ndx-4		0.13321	0.224178	0.425462		0.201287	0.107119	0.232236		-0.00263682	0.916317	0.977437		0.0122736	0.771499	0.956294
WBGene00003582	dcap-2		-0.0836228	0.419178	0.622562		-0.181512	0.122385	0.254799		-0.0152778	0.536474	0.851904		-0.0659133	0.175697	0.635189
WBGene00003583	ndx-6		-0.272318	0.00591349	0.0320889		-0.154506	0.124551	0.257726		0.00587103	0.712059	0.918912		0.0798609	0.113863	0.549062
WBGene00003584	ndx-7		-0.231944	0.0251953	0.0967768		-0.123879	0.249653	0.42032		-0.00460445	0.802309	0.945715		0.0371133	0.403195	0.822307
WBGene00003585	ndx-8		0.257214	0.0437904	0.144481		0.0804977	0.527993	0.683927		0.0448743	0.284884	0.686465		-0.0134359	0.747362	0.947726
WBGene00003586	ndx-9		0.100635	0.282849	0.490425		0.106502	0.293511	0.46563		-0.0227116	0.315709	0.711664		-0.0462289	0.306159	0.762545
WBGene00003587	ned-8		-0.0172149	0.864708	0.929665		0.01903	0.864841	0.92175		6.12835e-06	0.999763	0.999907		0.0144742	0.733436	0.946333
WBGene00003588	nex-1		0.105699	0.275659	0.482019		0.098712	0.347817	0.52291		0.0173991	0.423755	0.794454		0.028005	0.516778	0.872768
WBGene00003589	nex-2		0.0577078	0.599361	0.765774		0.00937081	0.93992	0.965701		0.0287658	0.406005	0.782257		0.0160082	0.703451	0.939263
WBGene00003590	nex-3		0.450627	0.00148927	0.0106353		0.425767	0.00299195	0.0142785		0.083842	0.115219	0.459057		0.0663166	0.172237	0.629129
WBGene00003591	nex-4		0.154183	0.223585	0.42494		1.00073	4.45004e-05	0.000400532		-0.194006	0.0433206	0.268283		0.03625	0.388755	0.816216
WBGene00003592	nfi-1		-0.0365529	0.737943	0.858606		-0.0614249	0.622471	0.757962		0.00433384	0.877516	0.967153		-0.00015454	0.997036	0.999317
WBGene00003593	nfm-1		0.0831245	0.430878	0.632237		0.0605815	0.604639	0.745843		0.0384773	0.265788	0.669014		0.0374278	0.400409	0.821919
WBGene00003594	nft-1		0.113957	0.227144	0.42854		0.234391	0.0246194	0.0773189		0.00325846	0.840586	0.957683		0.0583023	0.21516	0.67967
WBGene00003595	ngn-1		0.065098	0.60148	0.767563		-1.07644	0.000254864	0.00180614		0.704846	0.000850874	0.0180804		-0.0355418	0.372608	0.806845
WBGene00003596	ngp-1		0.02571	0.800771	0.895302		0.359331	0.00420541	0.0186777		-0.111501	0.061322	0.33102		0.0325264	0.459922	0.848179
WBGene00003597	nhl-1		0.172286	0.061755	0.183731		0.126253	0.197704	0.357906		-0.085878	0.0598446	0.325886		-0.15148	0.0141145	0.211361
WBGene00003598	nhl-2		-0.122011	0.314944	0.523648		-0.314317	0.0498695	0.132368		0.0215992	0.591977	0.87658		-0.0169153	0.674266	0.92982
WBGene00003599	nhl-3		-0.246678	0.0254012	0.0972625		0.0215922	0.847909	0.910919		-0.06022	0.144163	0.506044		0.0438183	0.334298	0.78177
WBGene00003600	nhr-1		-0.125301	0.23897	0.442206		-0.111186	0.34318	0.518378		0.00416212	0.856367	0.961077		0.0174927	0.681893	0.932519
WBGene00003601	nhr-2		-0.121369	0.296319	0.505022		-0.448656	0.00595365	0.0248686		0.0290282	0.435065	0.800493		-0.0407702	0.352004	0.79181
WBGene00003602	nhr-3		0.38889	0.00357957	0.0215255		0.505653	0.000673615	0.0041058		-0.00185709	0.941619	0.983899		0.0176062	0.67886	0.931702
WBGene00003603	nhr-4		-0.0580126	0.536551	0.716347		-0.100703	0.324092	0.49866		0.00406377	0.804058	0.945907		-0.00500789	0.903696	0.981357
WBGene00003604	nhr-5		0.0984567	0.319901	0.528851		-0.217644	0.0507964	0.134154		0.0215711	0.374573	0.757768		-0.118641	0.0398238	0.359821
WBGene00003605	nhr-6		-0.0346466	0.766159	0.874594		-0.260668	0.0938194	0.210734		0.0238177	0.566559	0.86656		-0.033532	0.420956	0.832055
WBGene00003606	nhr-7		-0.194867	0.112092	0.272473		0.155885	0.246252	0.415989		-0.405416	0.00419572	0.0598645		-0.00452369	0.912049	0.981699
WBGene00003607	nhr-8		0.187899	0.0920178	0.239291		0.134086	0.265064	0.436719		-0.00509959	0.834656	0.95526		-0.0342792	0.437003	0.838996
WBGene00003609	nhr-10		-0.052387	0.616562	0.778707		0.189988	0.116317	0.245998		-0.25772	0.0117838	0.120323		-0.019039	0.656174	0.924198
WBGene00003610	nhr-11		0.107189	0.360366	0.569222		0.39294	0.0157031	0.0538963		-0.33613	0.00942464	0.103455		-0.0488735	0.275079	0.739251
WBGene00003611	nhr-12		-0.0708919	0.510884	0.698239		-0.068635	0.571976	0.7198		-0.00592544	0.818598	0.949474		-0.00568787	0.892116	0.978319
WBGene00003612	nhr-13		0.167775	0.0998251	0.252027		0.165344	0.134921	0.273562		-0.00168804	0.929828	0.981454		-0.0100009	0.812341	0.964194
WBGene00003613	nhr-14		0.42666	0.000618113	0.00518714		0.290016	0.0152957	0.0529295		0.0230398	0.386866	0.768983		-0.00566097	0.893164	0.97876
WBGene00003614	nhr-15		0.138676	0.257354	0.462027		0.254776	0.090044	0.204301		0.0126167	0.739731	0.927718		0.0380309	0.374462	0.808184
WBGene00003615	nhr-16		0.320424	0.0229562	0.0900684		0.293392	0.0483954	0.129436		-0.014069	0.68818	0.910736		-0.0295875	0.485696	0.860203
WBGene00003616	nhr-17		-3.3303	2.36661e-74	3.28887e-70		-3.74539	1.12339e-92	1.56117e-88		0.218828	0.0199004	0.167712		0.00277033	0.947117	0.9884
WBGene00003617	nhr-18		0.262908	0.0161975	0.0698818		0.903102	5.50737e-10	1.69703e-08		-0.166671	0.0279152	0.207424		0.082711	0.108081	0.539539
WBGene00003618	nhr-19		-0.325886	0.0156319	0.0682062		-0.425348	0.00561698	0.023719		-0.00376005	0.89667	0.972371		-0.0203011	0.629437	0.912933
WBGene00003619	nhr-20		-0.0392574	0.679722	0.822043		-0.0615323	0.553602	0.704783		-0.0154334	0.453234	0.81052		-0.0414095	0.354839	0.794201
WBGene00003620	nhr-21		-0.32849	0.0139882	0.0623855		-0.588275	0.000417939	0.00276181		0.0252552	0.451269	0.809385		-0.0134512	0.747687	0.947726
WBGene00003621	nhr-22		-0.0917081	0.349364	0.558894		-0.0838446	0.429384	0.600922		0.0200275	0.385254	0.767471		0.0457374	0.314884	0.771175
WBGene00003622	nhr-23		0.0517541	0.651278	0.80423		0.140659	0.304763	0.477807		-0.014891	0.679353	0.908947		0.00651014	0.872139	0.973998
WBGene00003623	nhr-25		0.0479763	0.67656	0.820657		-0.0359292	0.788027	0.873512		0.0491672	0.295949	0.697085		0.0144904	0.720989	0.943814
WBGene00003624	nhr-28		0.265115	0.0209602	0.0840403		0.262821	0.0334888	0.0975872		-0.06879	0.132636	0.489312		-0.0883812	0.0927871	0.509431
WBGene00003625	nhr-31		0.533326	2.77657e-05	0.000378666		0.271374	0.0174787	0.0587429		0.00808858	0.687195	0.910726		-0.0694738	0.157873	0.611602
WBGene00003626	nhr-32		-0.303532	0.00482617	0.0272086		-0.380942	0.0011234	0.00634371		0.00875518	0.645348	0.898675		0.000704314	0.986577	0.997305
WBGene00003627	nhr-34		-0.132008	0.219917	0.421287		0.0510948	0.662923	0.789767		0.000912332	0.968882	0.992397		0.0898613	0.0892573	0.503186
WBGene00003628	nhr-35		0.0737817	0.469941	0.665862		0.03613	0.746881	0.846805		0.219572	0.0154291	0.141921		0.116195	0.0437449	0.374097
WBGene00003630	nhr-40		-0.367315	0.00224897	0.0148123		-0.483563	0.000285529	0.002		-0.0358842	0.257725	0.660568		-0.0898464	0.0888424	0.503186
WBGene00003632	nhr-42		0.00762848	0.945127	0.973786		0.0779379	0.545659	0.69761		-0.11277	0.0876792	0.399894		-0.0536804	0.243386	0.709978
WBGene00003633	nhr-43		-0.0538836	0.63673	0.793671		0.165166	0.229859	0.39637		-0.0199065	0.585373	0.874535		0.0508418	0.260151	0.722629
WBGene00003634	nhr-44		0.0739503	0.486982	0.678999		0.33515	0.0109145	0.0405665		-0.014496	0.587873	0.875044		0.0626934	0.192189	0.654097
WBGene00003635	nhr-45		0.156307	0.151402	0.330667		0.102201	0.387262	0.561832		0.059668	0.163857	0.538963		0.0363423	0.412738	0.827599
WBGene00003636	nhr-46		0.0756843	0.456407	0.65483		0.0379686	0.733758	0.837815		0.0199122	0.431449	0.799161		0.016217	0.703416	0.939263
WBGene00003637	nhr-47		-0.177023	0.096185	0.246678		-0.129206	0.260215	0.431631		-0.0222611	0.403345	0.779919		-0.0125032	0.768201	0.954807
WBGene00003638	nhr-48		-0.126488	0.215429	0.415749		-0.424776	0.000720857	0.00434798		0.0493265	0.174128	0.556269		-0.0347268	0.432445	0.837121
WBGene00003639	nhr-49		-0.163075	0.0962452	0.246722		-0.217217	0.0426152	0.117318		0.000115917	0.994571	0.997514		-0.0150191	0.720974	0.943814
WBGene00003640	nhr-50		0.0844056	0.454032	0.652771		0.22356	0.100671	0.22185		0.00820211	0.790476	0.941889		0.0531112	0.247961	0.713293
WBGene00003643	nhr-53		-0.267254	0.05299	0.164982		-0.0845785	0.533691	0.687988		-0.0848004	0.154304	0.524421		-0.00434468	0.913583	0.981699
WBGene00003644	nhr-54		0.349335	0.0352475	0.123821		1.08205	0.000101349	0.00081954		-0.224875	0.034388	0.235414		-0.0114995	0.765895	0.954044
WBGene00003645	nhr-55		-0.083421	0.431905	0.633275		-0.722576	8.42452e-06	9.40359e-05		-0.00136797	0.953692	0.987651		-0.4948	0.00019988	0.0126837
WBGene00003646	nhr-56		0.221338	0.0865376	0.230209		0.238907	0.100193	0.221005		-0.0683115	0.198836	0.592028		-0.0645935	0.174887	0.633659
WBGene00003647	nhr-57		-0.316435	0.00512863	0.028593		-0.00826569	0.939818	0.965667		0.0153704	0.50124	0.835934		0.326212	0.000702267	0.0315838
WBGene00003648	nhr-58		0.444326	0.0068461	0.0358749		0.37167	0.0221327	0.0711493		-0.0168356	0.651985	0.900833		-0.0372576	0.385355	0.8132
WBGene00003649	nhr-59		0.183862	0.124599	0.291409		0.598541	0.000761015	0.00454483		-0.325817	0.00919082	0.101611		-0.0317492	0.460782	0.848532
WBGene00003650	nhr-60		0.332872	0.0544965	0.168428		0.343359	0.0669164	0.16535		0.091	0.18243	0.56918		0.0534006	0.222336	0.689227
[truncated: 11,900 more rows]

## Sheet: Flight DEG GO enrichments
Ontology	ID	Description	Count	Adj P Val	Genes
Upregulated by spaceflight in wt and dys-1:
BP	GO:0042303	molting cycle	30	4.0575e-09	cpz-1/dpy-4/dpy-7/dpy-8/dpy-13/dpy-18/lin-29/mab-10/nas-33/pan-1/myrf-1/ptr-3/ptr-4/ptr-8/ptr-10/ptr-11/ptr-13/ptr-15/ptr-22/qua-1/rol-6/sqt-1/sqt-2/mlt-2/nekl-3/noah-2/mlt-4/noah-1/zmp-2/nekl-2
BP	GO:0018996	molting cycle, collagen and cuticulin-based cuticle	26	5.84932e-07	cpz-1/dpy-4/dpy-7/dpy-8/dpy-13/dpy-18/nas-33/pan-1/myrf-1/ptr-3/ptr-4/ptr-8/ptr-10/ptr-11/ptr-13/ptr-15/ptr-22/qua-1/rol-6/sqt-1/sqt-2/mlt-2/noah-2/mlt-4/noah-1/zmp-2
BP	GO:0044419	biological process involved in interspecies interaction between organisms	59	1.5645e-05	cnc-2/cnc-6/col-179/hsp-90/eef-2/elt-2/grd-3/gst-13/gst-38/ins-11/klf-3/nhr-115/nlp-27/nlp-31/pgp-3/pqm-1/rol-3/snf-12/spp-12/tir-1/crn-7/ugt-44/F11D11.3/F26F2.1/clec-264/clec-66/F35E12.2/hrg-3/cdr-4/clec-47/Y38H6C.8/Y43C5A.3/ZK228.4/ZK1320.2/irg-1/orai-1/C14C11.4/C34H4.1/ilys-2/irg-2/C49G7.10/F08F3.4/clec-7/F17E9.3/F23C8.7/clec-1/F26F12.5/F31F7.1/F45E4.5/F56D2.5/F59B1.8/zmp-2/K09D9.1/K12H4.7/cle…
BP	GO:0006805	xenobiotic metabolic process	14	3.08312e-05	daf-9/cyp-33D1/cyp-34A5/cyp-34A6/cyp-34A7/cyp-33A1/cyp-33E1/cyp-33C9/cyp-33C7/cyp-33C3/cyp-33E2/cyp-33C4/cyp-33C8/dach-1
BP	GO:0071466	cellular response to xenobiotic stimulus	14	3.08312e-05	daf-9/cyp-33D1/cyp-34A5/cyp-34A6/cyp-34A7/cyp-33A1/cyp-33E1/cyp-33C9/cyp-33C7/cyp-33C3/cyp-33E2/cyp-33C4/cyp-33C8/dach-1
BP	GO:0009607	response to biotic stimulus	55	3.08312e-05	cnc-2/cnc-6/col-179/hsp-90/eef-2/elt-2/grd-3/gst-13/gst-38/ins-11/klf-3/nhr-115/nlp-27/nlp-31/pgp-3/pqm-1/rol-3/snf-12/spp-12/tir-1/crn-7/ugt-44/F11D11.3/F26F2.1/clec-264/clec-66/F35E12.2/hrg-3/cdr-4/Y43C5A.3/ZK228.4/ZK1320.2/irg-1/orai-1/C14C11.4/C34H4.1/ilys-2/irg-2/C49G7.10/F08F3.4/clec-7/F17E9.3/F23C8.7/F26F12.5/F31F7.1/F45E4.5/F56D2.5/F59B1.8/zmp-2/K09D9.1/K12H4.7/R11E3.1/math-38/tag-244/nip…
BP	GO:0043207	response to external biotic stimulus	55	3.08312e-05	cnc-2/cnc-6/col-179/hsp-90/eef-2/elt-2/grd-3/gst-13/gst-38/ins-11/klf-3/nhr-115/nlp-27/nlp-31/pgp-3/pqm-1/rol-3/snf-12/spp-12/tir-1/crn-7/ugt-44/F11D11.3/F26F2.1/clec-264/clec-66/F35E12.2/hrg-3/cdr-4/Y43C5A.3/ZK228.4/ZK1320.2/irg-1/orai-1/C14C11.4/C34H4.1/ilys-2/irg-2/C49G7.10/F08F3.4/clec-7/F17E9.3/F23C8.7/F26F12.5/F31F7.1/F45E4.5/F56D2.5/F59B1.8/zmp-2/K09D9.1/K12H4.7/R11E3.1/math-38/tag-244/nip…
BP	GO:0051707	response to other organism	55	3.08312e-05	cnc-2/cnc-6/col-179/hsp-90/eef-2/elt-2/grd-3/gst-13/gst-38/ins-11/klf-3/nhr-115/nlp-27/nlp-31/pgp-3/pqm-1/rol-3/snf-12/spp-12/tir-1/crn-7/ugt-44/F11D11.3/F26F2.1/clec-264/clec-66/F35E12.2/hrg-3/cdr-4/Y43C5A.3/ZK228.4/ZK1320.2/irg-1/orai-1/C14C11.4/C34H4.1/ilys-2/irg-2/C49G7.10/F08F3.4/clec-7/F17E9.3/F23C8.7/F26F12.5/F31F7.1/F45E4.5/F56D2.5/F59B1.8/zmp-2/K09D9.1/K12H4.7/R11E3.1/math-38/tag-244/nip…
BP	GO:0098542	defense response to other organism	54	5.13724e-05	cnc-2/cnc-6/col-179/hsp-90/eef-2/elt-2/grd-3/gst-13/gst-38/ins-11/klf-3/nhr-115/nlp-27/nlp-31/pgp-3/pqm-1/rol-3/snf-12/spp-12/tir-1/ugt-44/F11D11.3/F26F2.1/clec-264/clec-66/F35E12.2/hrg-3/cdr-4/Y43C5A.3/ZK228.4/ZK1320.2/irg-1/orai-1/C14C11.4/C34H4.1/ilys-2/irg-2/C49G7.10/F08F3.4/clec-7/F17E9.3/F23C8.7/F26F12.5/F31F7.1/F45E4.5/F56D2.5/F59B1.8/zmp-2/K09D9.1/K12H4.7/R11E3.1/math-38/tag-244/nipi-4
BP	GO:0006952	defense response	54	6.31608e-05	cnc-2/cnc-6/col-179/hsp-90/eef-2/elt-2/grd-3/gst-13/gst-38/ins-11/klf-3/nhr-115/nlp-27/nlp-31/pgp-3/pqm-1/rol-3/snf-12/spp-12/tir-1/ugt-44/F11D11.3/F26F2.1/clec-264/clec-66/F35E12.2/hrg-3/cdr-4/Y43C5A.3/ZK228.4/ZK1320.2/irg-1/orai-1/C14C11.4/C34H4.1/ilys-2/irg-2/C49G7.10/F08F3.4/clec-7/F17E9.3/F23C8.7/F26F12.5/F31F7.1/F45E4.5/F56D2.5/F59B1.8/zmp-2/K09D9.1/K12H4.7/R11E3.1/math-38/tag-244/nipi-4
BP	GO:0006955	immune response	41	0.00102471	cnc-2/cnc-6/col-179/elt-2/gst-13/gst-38/haf-9/ins-11/klf-3/nhr-115/pgp-3/pqm-1/rol-3/snf-12/tir-1/crn-7/ugt-44/F11D11.3/F26F2.1/clec-66/F35E12.2/cdr-4/ZK228.4/ZK1320.2/irg-1/orai-1/C14C11.4/C34H4.1/irg-2/C49G7.10/F08F3.4/F23C8.7/F31F7.1/F56D2.5/F59B1.8/K09D9.1/K12H4.7/R11E3.1/Y77E11A.12/tag-244/nipi-4
BP	GO:0006749	glutathione metabolic process	16	0.00102471	gst-9/gst-13/gst-15/gst-33/gst-36/gst-38/gst-39/gst-43/T03D8.6/Y7A9A.1/gsto-2/gsto-1/H14N18.4/gsto-3/Y38F2AR.12/C02D5.4
BP	GO:0002376	immune system process	41	0.00102471	cnc-2/cnc-6/col-179/elt-2/gst-13/gst-38/haf-9/ins-11/klf-3/nhr-115/pgp-3/pqm-1/rol-3/snf-12/tir-1/crn-7/ugt-44/F11D11.3/F26F2.1/clec-66/F35E12.2/cdr-4/ZK228.4/ZK1320.2/irg-1/orai-1/C14C11.4/C34H4.1/irg-2/C49G7.10/F08F3.4/F23C8.7/F31F7.1/F56D2.5/F59B1.8/K09D9.1/K12H4.7/R11E3.1/Y77E11A.12/tag-244/nipi-4
BP	GO:0009410	response to xenobiotic stimulus	14	0.00148354	daf-9/cyp-33D1/cyp-34A5/cyp-34A6/cyp-34A7/cyp-33A1/cyp-33E1/cyp-33C9/cyp-33C7/cyp-33C3/cyp-33E2/cyp-33C4/cyp-33C8/dach-1
BP	GO:0022404	molting cycle process	7	0.00431988	cpz-1/lin-29/mab-10/myrf-1/mlt-2/mlt-4/zmp-2
BP	GO:0050829	defense response to Gram-negative bacterium	19	0.00469782	cnc-2/col-179/hsp-90/eef-2/elt-2/grd-3/nlp-27/nlp-31/pgp-3/pqm-1/tir-1/hrg-3/Y43C5A.3/irg-1/irg-2/F17E9.3/F26F12.5/F45E4.5/zmp-2
BP	GO:0070887	cellular response to chemical stimulus	54	0.00500972	warf-1/ckb-2/col-89/daf-9/daf-28/dnj-27/dpy-18/egl-15/gem-4/gst-36/gst-38/hsp-3/lon-1/nhr-3/nhr-85/pxn-2/rrf-2/sod-4/tbb-6/tig-2/xbp-1/C04F12.1/F11F1.1/irld-6/cbp-3/cdr-4/cyp-33D1/lgmn-1/ctl-3/trxr-2/cyp-34A5/cyp-34A6/cyp-34A7/gad-3/pdi-6/gsto-2/cyp-33A1/gsto-1/cyp-33E1/cyp-33C9/F41B4.3/cyp-33C7/cyp-33C3/cyp-33E2/msra-1/cyp-33C4/gsto-3/cyp-33C8/dach-1/T13C5.6/sma-10/Y54G2A.18/drag-1/C02D5.4
BP	GO:0045087	innate immune response	37	0.0052379	cnc-2/cnc-6/col-179/elt-2/gst-13/gst-38/ins-11/klf-3/nhr-115/pgp-3/pqm-1/rol-3/tir-1/ugt-44/F11D11.3/F26F2.1/clec-66/F35E12.2/cdr-4/ZK228.4/ZK1320.2/irg-1/orai-1/C14C11.4/C34H4.1/irg-2/C49G7.10/F08F3.4/F23C8.7/F31F7.1/F56D2.5/F59B1.8/K09D9.1/K12H4.7/R11E3.1/tag-244/nipi-4
BP	GO:0042338	cuticle development involved in collagen and cuticulin-based cuticle molting cycle	8	0.0143796	dpy-4/dpy-7/dpy-8/dpy-13/dpy-18/rol-6/sqt-1/sqt-2
BP	GO:0009617	response to bacterium	24	0.0143796	cnc-2/col-179/hsp-90/eef-2/elt-2/grd-3/nlp-27/nlp-31/pgp-3/pqm-1/spp-12/tir-1/clec-264/hrg-3/Y43C5A.3/irg-1/ilys-2/irg-2/clec-7/F17E9.3/F26F12.5/F45E4.5/zmp-2/math-38
BP	GO:0042742	defense response to bacterium	24	0.0143796	cnc-2/col-179/hsp-90/eef-2/elt-2/grd-3/nlp-27/nlp-31/pgp-3/pqm-1/spp-12/tir-1/clec-264/hrg-3/Y43C5A.3/irg-1/ilys-2/irg-2/clec-7/F17E9.3/F26F12.5/F45E4.5/zmp-2/math-38
BP	GO:0006575	cellular modified amino acid metabolic process	17	0.0165439	gst-9/gst-13/gst-15/gst-33/gst-36/gst-38/gst-39/gst-43/T03D8.6/Y7A9A.1/gsto-2/gsto-1/H14N18.4/gsto-3/Y38F2AR.12/cpt-3/C02D5.4
BP	GO:0006082	organic acid metabolic process	47	0.0180095	daf-9/gst-43/lars-1/sars-1/hacl-1/glna-1/C10C5.3/cbl-1/ddo-1/F01D4.8/asah-2/haly-1/gcsh-2/cyp-33D1/lias-1/R102.4/mpst-7/serr-1/pdha-1/T28F3.5/Y62E10A.13/cyp-34A5/cyp-34A6/cyp-34A7/B0303.3/cyp-33A1/kynu-1/tdo-2/C31H2.4/cyp-33E1/acs-21/cyp-33C9/F08F3.4/cyp-33C7/cyp-33C3/cyp-33E2/cyp-33C4/acs-1/cyp-33C8/T04G9.4/dach-1/T25D3.3/W03D8.8/cpt-3/daao-1/Y71F9B.9/F42G2.7
BP	GO:0006820	anion transport	29	0.0250582	aat-1/aat-6/clh-1/glc-1/nac-2/nhx-3/nhx-6/nhx-9/snf-3/snf-12/unc-49/best-1/best-7/slc-25A29/lgc-44/vglu-3/T07G12.2/best-21/best-22/pitr-3/B0303.11/nstp-2/F23F1.6/cima-1/lgc-54/best-17/lgc-45/lgc-42/rft-1
BP	GO:0006790	sulfur compound metabolic process	27	0.0250582	gst-9/gst-13/gst-15/gst-33/gst-36/gst-38/gst-39/gst-43/cbl-1/F01D4.8/lias-1/mpst-7/T03D8.6/pdha-1/chhy-1/T28F3.5/Y7A9A.1/Y87G2A.16/gsto-2/tdo-2/gsto-1/H14N18.4/gsto-3/T25D3.3/W03D8.8/Y38F2AR.12/C02D5.4
BP	GO:1990170	stress response to cadmium ion	5	0.0304501	cdr-1/pgp-3/pgp-4/cdr-2/cdr-4
BP	GO:0042335	cuticle development	10	0.0461953	dpy-4/dpy-7/dpy-8/dpy-13/dpy-18/let-653/lin-29/rol-6/sqt-1/sqt-2
BP	GO:0030198	extracellular matrix organization	11	0.0461953	col-96/col-179/dpy-4/lag-2/lin-29/pxn-2/zmp-1/ctg-1/smoc-1/zmp-4/zmp-2
BP	GO:0045229	external encapsulating structure organization	11	0.0461953	col-96/col-179/dpy-4/lag-2/lin-29/pxn-2/zmp-1/ctg-1/smoc-1/zmp-4/zmp-2
BP	GO:0052548	regulation of endopeptidase activity	15	0.0484042	srp-1/srp-8/tag-196/C09F9.2/F13D2.1/T06E6.10/mlt-11/Y69H2.10/tep-1/B0238.12/C10G8.4/C53B7.2/timp-1/T21D12.12/Y77E11A.12
BP	GO:0052547	regulation of peptidase activity	16	0.0484042	srp-1/srp-8/tag-196/C09F9.2/F13D2.1/T06E6.10/T28B8.4/mlt-11/Y69H2.10/tep-1/B0238.12/C10G8.4/C53B7.2/timp-1/T21D12.12/Y77E11A.12
BP	GO:1901605	alpha-amino acid metabolic process	18	0.0486425	gst-43/glna-1/cbl-1/ddo-1/F01D4.8/haly-1/gcsh-2/R102.4/mpst-7/serr-1/Y62E10A.13/kynu-1/tdo-2/C31H2.4/F08F3.4/T04G9.4/T25D3.3/daao-1
BP	GO:0010951	negative regulation of endopeptidase activity	14	0.0486425	srp-1/srp-8/tag-196/C09F9.2/F13D2.1/T06E6.10/mlt-11/Y69H2.10/tep-1/B0238.12/C10G8.4/C53B7.2/timp-1/T21D12.12
CC	GO:0005615	extracellular space	43	2.33442e-07	ace-1/asp-6/cnc-2/col-96/col-179/cpr-4/cpr-5/cpz-1/daf-28/dpy-4/let-653/lon-1/mif-1/nlp-12/nrf-5/osm-7/pxn-2/smp-2/sod-4/srp-1/srp-8/sym-1/tig-2/zmp-1/tag-196/F13D2.1/F15D4.4/F32H5.1/cpr-9/hrg-3/smoc-1/mlt-11/zmp-4/tep-1/dos-1/F44A2.3/zmp-2/timp-1/T06A4.3/sma-10/lron-8/cpr-8/txt-3
CC	GO:0005764	lysosome	25	0.000240908	asp-1/asp-2/asp-3/asp-5/asp-6/cdr-1/cpr-4/cpr-5/cpz-1/haf-9/ppt-1/tag-196/hrg-7/cup-16/F15D4.4/asah-2/F32H5.1/hrg-4/cpr-9/cdr-4/Y37D8A.2/C30F12.3/cima-1/rnst-2/cpr-8
CC	GO:0000323	lytic vacuole	25	0.000240908	asp-1/asp-2/asp-3/asp-5/asp-6/cdr-1/cpr-4/cpr-5/cpz-1/haf-9/ppt-1/tag-196/hrg-7/cup-16/F15D4.4/asah-2/F32H5.1/hrg-4/cpr-9/cdr-4/Y37D8A.2/C30F12.3/cima-1/rnst-2/cpr-8
CC	GO:0005773	vacuole	28	0.000378992	asp-1/asp-2/asp-3/asp-5/asp-6/cdr-1/cpr-4/cpr-5/cpz-1/haf-9/ppt-1/vha-6/tag-196/hrg-7/cup-16/F15D4.4/asah-2/F32H5.1/hrg-4/cpr-9/cdr-4/bgal-1/lgmn-1/Y37D8A.2/C30F12.3/cima-1/rnst-2/cpr-8
CC	GO:0031012	extracellular matrix	17	0.00135888	col-96/col-158/col-179/cpz-1/dpy-4/dpy-7/dpy-13/pxn-2/qua-1/rol-6/zmp-1/smoc-1/zmp-4/zmp-2/timp-1/sma-10/lron-8
CC	GO:0030312	external encapsulating structure	17	0.00224492	col-96/col-158/col-179/cpz-1/dpy-4/dpy-7/dpy-13/pxn-2/qua-1/rol-6/zmp-1/smoc-1/zmp-4/zmp-2/timp-1/sma-10/lron-8
CC	GO:0060102	collagen and cuticulin-based cuticle extracellular matrix	6	0.0122997	col-158/cpz-1/dpy-7/dpy-13/qua-1/rol-6
CC	GO:0009986	cell surface	17	0.0407228	asp-1/let-653/zmp-1/ttr-51/ttr-2/vha-20/ttr-15/clec-47/ttr-54/ttr-17/Y38H6C.8/ttr-33/clec-1/ttr-20/clec-265/ttr-59/ttr-38
MF	GO:0015020	glucuronosyltransferase activity	27	2.29742e-09	ugt-2/ugt-17/ugt-21/ugt-43/ugt-44/ugt-62/ugt-47/ugt-30/ugt-50/ugt-16/ugt-4/ugt-25/ugt-27/ugt-7/ugt-48/ugt-66/ugt-24/ugt-36/ugt-61/ugt-32/ugt-13/ugt-8/ugt-19/ugt-20/ugt-12/ugt-11/ugt-29
MF	GO:0004497	monooxygenase activity	29	1.73333e-08	cyp-14A5/daf-9/cyp-29A4/C01H6.4/cyp-25A2/drd-1/cyp-33D1/cyp-14A1/cyp-29A2/bcmo-1/cyp-13A10/cyp-25A3/cyp-34A5/cyp-34A6/cyp-34A7/cyp-33A1/cyp-32A1/tyr-4/cyp-33E1/cyp-33C9/C54E4.5/cyp-33C7/cyp-33C5/cyp-33C3/cyp-33E2/cyp-33C4/bcmo-2/cyp-33C8/dach-1
MF	GO:0005506	iron ion binding	29	3.62397e-07	cyp-14A5/daf-9/dpy-18/ftn-1/cyp-29A4/cyp-25A2/drd-1/xdh-1/cyp-33D1/cyp-14A1/cyp-29A2/cyp-13A10/cyp-25A3/cyp-34A5/cyp-34A6/cyp-34A7/gad-3/cyp-33A1/cyp-32A1/cyp-33E1/cyp-33C9/C54E4.5/cyp-33C7/cyp-33C5/cyp-33C3/cyp-33E2/cyp-33C4/cyp-33C8/dach-1
MF	GO:0008194	UDP-glycosyltransferase activity	29	1.59573e-06	gly-12/ugt-2/ugt-17/ugt-21/ugt-43/ugt-44/ugt-62/ugt-47/ugt-30/ugt-50/ugt-16/ugt-4/ugt-25/ugt-27/ugt-7/ugt-48/ugt-66/ugt-24/ugt-36/ugt-61/ugt-32/ugt-13/ugt-8/ugt-19/ugt-20/galt-1/ugt-12/ugt-11/ugt-29
MF	GO:0020037	heme binding	31	4.60038e-06	cyp-14A5/daf-9/pxn-2/cyp-29A4/cyp-25A2/hrg-4/hrg-3/hrg-2/cyp-33D1/cyp-14A1/cyp-29A2/T19C4.5/ctl-3/cyp-13A10/D2023.1/cyp-25A3/cyp-34A5/cyp-34A6/cyp-34A7/cyp-33A1/cyp-32A1/tdo-2/cyp-33E1/cyp-33C9/cyp-33C7/cyp-33C5/cyp-33C3/cyp-33E2/cyp-33C4/cyp-33C8/dach-1
MF	GO:0016705	oxidoreductase activity, acting on paired donors, with incorporation or reduction of molecular oxygen	29	5.2121e-06	cyp-14A5/daf-9/dpy-18/cyp-29A4/C01H6.4/cyp-25A2/drd-1/cyp-33D1/cyp-14A1/cyp-29A2/cyp-13A10/cyp-25A3/cyp-34A5/cyp-34A6/cyp-34A7/cyp-33A1/cyp-32A1/tyr-4/cyp-33E1/cyp-33C9/nmad-1/cyp-33C7/cyp-33C5/cyp-33C3/cyp-33E2/cyp-33C4/cyp-33C8/dach-1/F42G2.7
MF	GO:0046906	tetrapyrrole binding	31	5.26784e-06	cyp-14A5/daf-9/pxn-2/cyp-29A4/cyp-25A2/hrg-4/hrg-3/hrg-2/cyp-33D1/cyp-14A1/cyp-29A2/T19C4.5/ctl-3/cyp-13A10/D2023.1/cyp-25A3/cyp-34A5/cyp-34A6/cyp-34A7/cyp-33A1/cyp-32A1/tdo-2/cyp-33E1/cyp-33C9/cyp-33C7/cyp-33C5/cyp-33C3/cyp-33E2/cyp-33C4/cyp-33C8/dach-1
MF	GO:0008395	steroid hydroxylase activity	14	1.0012e-05	daf-9/cyp-33D1/cyp-34A5/cyp-34A6/cyp-34A7/cyp-33A1/cyp-33E1/cyp-33C9/cyp-33C7/cyp-33C3/cyp-33E2/cyp-33C4/cyp-33C8/dach-1
MF	GO:0016712	oxidoreductase activity, acting on paired donors, with incorporation or reduction of molecular oxygen, reduced flavin or flavoprotein as one donor, and incorporation of one atom of oxygen	14	1.28163e-05	daf-9/cyp-33D1/cyp-34A5/cyp-34A6/cyp-34A7/cyp-33A1/cyp-33E1/cyp-33C9/cyp-33C7/cyp-33C3/cyp-33E2/cyp-33C4/cyp-33C8/dach-1
MF	GO:0042302	structural constituent of cuticle	31	3.63392e-05	col-8/col-41/col-68/col-89/col-90/col-95/col-96/col-101/col-111/col-113/col-119/col-122/col-140/col-142/col-143/col-145/col-151/col-158/col-173/col-179/col-184/dpy-4/dpy-7/dpy-8/dpy-9/dpy-13/let-653/rol-6/rol-8/sqt-1/sqt-2
MF	GO:0016758	hexosyltransferase activity	31	0.0035256	gly-12/ugt-2/ugt-17/ugt-21/ugt-43/ugt-44/F14B6.4/ugt-62/ugt-47/ugt-30/ugt-50/W09D10.5/ugt-16/ugt-4/ugt-25/ugt-27/ugt-7/ugt-48/ugt-66/ugt-24/ugt-36/ugt-61/ugt-32/ugt-13/ugt-8/ugt-19/ugt-20/galt-1/ugt-12/ugt-11/ugt-29
MF	GO:0004364	glutathione transferase activity	12	0.0153	gst-9/gst-13/gst-15/gst-33/gst-36/gst-38/gst-39/gst-43/gsto-2/gsto-1/gsto-3/C02D5.4
MF	GO:0008509	anion transmembrane transporter activity	24	0.0378842	clh-1/glc-1/nac-2/nhx-3/nhx-6/nhx-9/snf-3/unc-49/best-1/best-7/slc-25A29/lgc-44/vglu-3/T07G12.2/best-21/best-22/B0303.11/nstp-2/F23F1.6/lgc-54/best-17/lgc-45/lgc-42/rft-1
MF	GO:0004190	aspartic-type endopeptidase activity	7	0.0378842	asp-1/asp-2/asp-3/asp-5/asp-6/hrg-7/asp-8
MF	GO:0070001	aspartic-type peptidase activity	7	0.0378842	asp-1/asp-2/asp-3/asp-5/asp-6/hrg-7/asp-8
MF	GO:0004866	endopeptidase inhibitor activity	14	0.0434613	srp-1/srp-8/tag-196/C09F9.2/F13D2.1/T06E6.10/mlt-11/Y69H2.10/tep-1/B0238.12/C10G8.4/C53B7.2/timp-1/T21D12.12
MF	GO:0008233	peptidase activity	42	0.0436934	asp-1/asp-2/asp-3/asp-5/asp-6/cpr-4/cpr-5/cpz-1/dpf-2/lap-1/nas-11/nas-33/pes-9/myrf-1/srp-1/zmp-1/tag-196/hrg-7/F15D4.4/F32H5.1/cpr-9/K07A1.3/T03D8.6/clp-9/lgmn-1/W04E12.7/zmp-4/Y7A9A.1/Y32F6A.5/C26B9.5/nep-4/nep-8/F19C7.2/F27D9.7/asp-8/H14N18.4/zmp-2/K12H4.7/T06A4.3/nep-22/cpr-8/pcp-5
MF	GO:0003746	translation elongation factor activity	5	0.0436934	eef-2/iff-2/tufm-1/gfm-1/tsfm-1
MF	GO:0008239	dipeptidyl-peptidase activity	5	0.0436934	dpf-2/C26B9.5/F19C7.2/K12H4.7/pcp-5
MF	GO:0090482	vitamin transmembrane transporter activity	5	0.0436934	mrp-5/folt-1/T07G12.2/lpr-2/rft-1
MF	GO:0061135	endopeptidase regulator activity	14	0.0470869	srp-1/srp-8/tag-196/C09F9.2/F13D2.1/T06E6.10/mlt-11/Y69H2.10/tep-1/B0238.12/C10G8.4/C53B7.2/timp-1/T21D12.12
Upregulated by spaceflight in wt only:
BP	GO:0044419	biological process involved in interspecies interaction between organisms	40	5.96907e-12	bar-1/bli-3/cpr-3/cul-6/ftn-2/lec-8/lys-1/lys-2/mlk-1/nhr-14/pgp-1/sma-3/sma-6/tsp-1/C08E8.4/fbxc-58/C25D7.5/gale-1/C49C3.9/C55A6.7/gpx-1/F53C11.3/M04C3.2/Y43F8B.2/fbxa-30/txt-9/clec-266/C33H5.13/maoc-1/clec-160/F22H10.2/clec-78/irg-3/F56F10.1/H20E11.1/H20E11.3/K05F1.10/swt-7/fbxa-59/fbxa-60
BP	GO:0098542	defense response to other organism	38	5.96907e-12	bar-1/bli-3/cpr-3/cul-6/ftn-2/lec-8/lys-1/lys-2/mlk-1/nhr-14/pgp-1/sma-3/sma-6/tsp-1/C08E8.4/fbxc-58/C25D7.5/gale-1/C49C3.9/C55A6.7/gpx-1/F53C11.3/M04C3.2/Y43F8B.2/fbxa-30/txt-9/C33H5.13/maoc-1/F22H10.2/clec-78/irg-3/F56F10.1/H20E11.1/H20E11.3/K05F1.10/swt-7/fbxa-59/fbxa-60
BP	GO:0009607	response to biotic stimulus	38	5.96907e-12	bar-1/bli-3/cpr-3/cul-6/ftn-2/lec-8/lys-1/lys-2/mlk-1/nhr-14/pgp-1/sma-3/sma-6/tsp-1/C08E8.4/fbxc-58/C25D7.5/gale-1/C49C3.9/C55A6.7/gpx-1/F53C11.3/M04C3.2/Y43F8B.2/fbxa-30/txt-9/C33H5.13/maoc-1/F22H10.2/clec-78/irg-3/F56F10.1/H20E11.1/H20E11.3/K05F1.10/swt-7/fbxa-59/fbxa-60
BP	GO:0043207	response to external biotic stimulus	38	5.96907e-12	bar-1/bli-3/cpr-3/cul-6/ftn-2/lec-8/lys-1/lys-2/mlk-1/nhr-14/pgp-1/sma-3/sma-6/tsp-1/C08E8.4/fbxc-58/C25D7.5/gale-1/C49C3.9/C55A6.7/gpx-1/F53C11.3/M04C3.2/Y43F8B.2/fbxa-30/txt-9/C33H5.13/maoc-1/F22H10.2/clec-78/irg-3/F56F10.1/H20E11.1/H20E11.3/K05F1.10/swt-7/fbxa-59/fbxa-60
BP	GO:0051707	response to other organism	38	5.96907e-12	bar-1/bli-3/cpr-3/cul-6/ftn-2/lec-8/lys-1/lys-2/mlk-1/nhr-14/pgp-1/sma-3/sma-6/tsp-1/C08E8.4/fbxc-58/C25D7.5/gale-1/C49C3.9/C55A6.7/gpx-1/F53C11.3/M04C3.2/Y43F8B.2/fbxa-30/txt-9/C33H5.13/maoc-1/F22H10.2/clec-78/irg-3/F56F10.1/H20E11.1/H20E11.3/K05F1.10/swt-7/fbxa-59/fbxa-60
BP	GO:0006952	defense response	38	5.96907e-12	bar-1/bli-3/cpr-3/cul-6/ftn-2/lec-8/lys-1/lys-2/mlk-1/nhr-14/pgp-1/sma-3/sma-6/tsp-1/C08E8.4/fbxc-58/C25D7.5/gale-1/C49C3.9/C55A6.7/gpx-1/F53C11.3/M04C3.2/Y43F8B.2/fbxa-30/txt-9/C33H5.13/maoc-1/F22H10.2/clec-78/irg-3/F56F10.1/H20E11.1/H20E11.3/K05F1.10/swt-7/fbxa-59/fbxa-60
BP	GO:0045087	innate immune response	29	1.35517e-09	cpr-3/lys-1/lys-2/pgp-1/sma-3/sma-6/tsp-1/C08E8.4/fbxc-58/C25D7.5/C49C3.9/C55A6.7/gpx-1/F53C11.3/M04C3.2/Y43F8B.2/fbxa-30/txt-9/C33H5.13/maoc-1/F22H10.2/irg-3/F56F10.1/H20E11.1/H20E11.3/K05F1.10/swt-7/fbxa-59/fbxa-60
BP	GO:0006955	immune response	29	4.33293e-09	cpr-3/lys-1/lys-2/pgp-1/sma-3/sma-6/tsp-1/C08E8.4/fbxc-58/C25D7.5/C49C3.9/C55A6.7/gpx-1/F53C11.3/M04C3.2/Y43F8B.2/fbxa-30/txt-9/C33H5.13/maoc-1/F22H10.2/irg-3/F56F10.1/H20E11.1/H20E11.3/K05F1.10/swt-7/fbxa-59/fbxa-60
BP	GO:0002376	immune system process	29	4.50133e-09	cpr-3/lys-1/lys-2/pgp-1/sma-3/sma-6/tsp-1/C08E8.4/fbxc-58/C25D7.5/C49C3.9/C55A6.7/gpx-1/F53C11.3/M04C3.2/Y43F8B.2/fbxa-30/txt-9/C33H5.13/maoc-1/F22H10.2/irg-3/F56F10.1/H20E11.1/H20E11.3/K05F1.10/swt-7/fbxa-59/fbxa-60
BP	GO:0009617	response to bacterium	17	1.72261e-05	bar-1/bli-3/ftn-2/lec-8/lys-1/lys-2/mlk-1/nhr-14/pgp-1/sma-6/gale-1/C49C3.9/C55A6.7/F53C11.3/maoc-1/clec-78/swt-7
BP	GO:0042742	defense response to bacterium	17	1.72261e-05	bar-1/bli-3/ftn-2/lec-8/lys-1/lys-2/mlk-1/nhr-14/pgp-1/sma-6/gale-1/C49C3.9/C55A6.7/F53C11.3/maoc-1/clec-78/swt-7
BP	GO:0006631	fatty acid metabolic process	14	0.000964391	elo-6/fat-5/nhr-80/pmp-1/C31H5.6/cpt-5/F53C11.3/F54D5.7/asah-1/acl-7/Y48A6B.9/daf-22/C37H5.13/maoc-1
BP	GO:0050830	defense response to Gram-positive bacterium	9	0.00226867	bar-1/bli-3/ftn-2/lec-8/lys-1/lys-2/sma-6/gale-1/clec-78
BP	GO:0050829	defense response to Gram-negative bacterium	10	0.00988308	lys-1/lys-2/mlk-1/nhr-14/pgp-1/C49C3.9/C55A6.7/F53C11.3/maoc-1/swt-7
BP	GO:0032787	monocarboxylic acid metabolic process	14	0.0129341	elo-6/fat-5/nhr-80/pmp-1/C31H5.6/cpt-5/F53C11.3/F54D5.7/asah-1/acl-7/Y48A6B.9/daf-22/C37H5.13/maoc-1
BP	GO:0044255	cellular lipid metabolic process	21	0.0235731	ads-1/elo-6/fat-5/nhr-80/pmp-1/sgk-1/C31H5.6/cpt-5/F53C11.3/F54D5.7/asah-1/W02B12.1/acl-7/Y48A6B.9/daf-22/gba-1/C37H5.13/maoc-1/sptl-2/mlt-8/Y22D7AR.6
BP	GO:0006984	ER-nucleus signaling pathway	5	0.0273491	dnj-7/apy-1/F57B9.3/fbxa-60/Y58A7A.5
BP	GO:0030968	endoplasmic reticulum unfolded protein response	11	0.029148	dnj-7/lec-8/pdi-2/gale-1/T06D8.9/Y41E3.8/apy-1/F57B9.3/calu-1/fbxa-60/Y58A7A.5
BP	GO:0034620	cellular response to unfolded protein	12	0.029148	bar-1/dnj-7/lec-8/pdi-2/gale-1/T06D8.9/Y41E3.8/apy-1/F57B9.3/calu-1/fbxa-60/Y58A7A.5
BP	GO:0006986	response to unfolded protein	12	0.033791	bar-1/dnj-7/lec-8/pdi-2/gale-1/T06D8.9/Y41E3.8/apy-1/F57B9.3/calu-1/fbxa-60/Y58A7A.5
BP	GO:0035967	cellular response to topologically incorrect protein	12	0.0409223	bar-1/dnj-7/lec-8/pdi-2/gale-1/T06D8.9/Y41E3.8/apy-1/F57B9.3/calu-1/fbxa-60/Y58A7A.5
CC	GO:0005777	peroxisome	8	0.00387724	ads-1/pmp-1/T20B3.1/acl-7/daf-22/C37H5.13/maoc-1/pxmp-4
CC	GO:0042579	microbody	8	0.00387724	ads-1/pmp-1/T20B3.1/acl-7/daf-22/C37H5.13/maoc-1/pxmp-4
CC	GO:0005778	peroxisomal membrane	4	0.0322023	pmp-1/acl-7/maoc-1/pxmp-4
CC	GO:0031903	microbody membrane	4	0.0322023	pmp-1/acl-7/maoc-1/pxmp-4
Upregulated by spaceflight in dys-1 only:
BP	GO:0007218	neuropeptide signaling pathway	32	8.02711e-10	flp-1/flp-3/flp-5/flp-6/flp-9/flp-11/flp-13/flp-18/nlp-6/nlp-8/nlp-11/nlp-13/nlp-15/nlp-16/nlp-25/nlp-28/gnrr-2/C34B4.3/nlp-48/nlp-57/flp-22/flp-25/nlp-80/nlp-56/lury-1/nlp-42/daf-38/nlp-81/nlp-71/nlp-70/ntc-1/nlp-58
BP	GO:0006518	peptide metabolic process	64	8.02711e-10	egl-21/qars-1/gst-3/gst-4/gst-5/gst-6/gst-10/gst-24/gst-29/gst-40/gst-42/ife-1/rla-0/rla-1/rpl-1/rpl-2/rpl-4/rpl-5/rpl-6/rpl-12/rpl-13/rpl-17/rpl-18/rpl-19/rpl-20/rpl-21/rpl-29/rpl-31/rpl-32/rpl-33/rpl-35/rpl-36.A/rpl-43/rps-0/rps-1/rps-5/rps-6/rps-7/rps-8/rps-11/rps-13/rps-16/rps-18/rps-21/rps-22/rps-23/rps-27/rps-28/rps-30/ubl-1/ubq-2/AC3.5/mrps-5/eef-1G/F49B2.6/dph-3/W01D2.1/mrps-11/Y67H2A.7/Y…
BP	GO:0006412	translation	49	2.57439e-07	qars-1/ife-1/rla-0/rla-1/rpl-1/rpl-2/rpl-4/rpl-5/rpl-6/rpl-12/rpl-13/rpl-17/rpl-18/rpl-19/rpl-20/rpl-21/rpl-29/rpl-31/rpl-32/rpl-33/rpl-35/rpl-36.A/rpl-43/rps-0/rps-1/rps-5/rps-6/rps-7/rps-8/rps-11/rps-13/rps-16/rps-18/rps-21/rps-22/rps-23/rps-27/rps-28/rps-30/ubl-1/ubq-2/mrps-5/eef-1G/dph-3/W01D2.1/mrps-11/ZC443.3/C02F5.3/mrpl-14
BP	GO:0043043	peptide biosynthetic process	49	3.46466e-07	qars-1/ife-1/rla-0/rla-1/rpl-1/rpl-2/rpl-4/rpl-5/rpl-6/rpl-12/rpl-13/rpl-17/rpl-18/rpl-19/rpl-20/rpl-21/rpl-29/rpl-31/rpl-32/rpl-33/rpl-35/rpl-36.A/rpl-43/rps-0/rps-1/rps-5/rps-6/rps-7/rps-8/rps-11/rps-13/rps-16/rps-18/rps-21/rps-22/rps-23/rps-27/rps-28/rps-30/ubl-1/ubq-2/mrps-5/eef-1G/dph-3/W01D2.1/mrps-11/ZC443.3/C02F5.3/mrpl-14
BP	GO:0043604	amide biosynthetic process	52	4.3346e-07	qars-1/ife-1/rla-0/rla-1/rpl-1/rpl-2/rpl-4/rpl-5/rpl-6/rpl-12/rpl-13/rpl-17/rpl-18/rpl-19/rpl-20/rpl-21/rpl-29/rpl-31/rpl-32/rpl-33/rpl-35/rpl-36.A/rpl-43/rps-0/rps-1/rps-5/rps-6/rps-7/rps-8/rps-11/rps-13/rps-16/rps-18/rps-21/rps-22/rps-23/rps-27/rps-28/rps-30/ubl-1/ubq-2/dlat-2/mrps-5/eef-1G/dph-3/W01D2.1/mrps-11/ZC443.3/C02F5.3/mrpl-14/argn-1/sms-5
BP	GO:0006119	oxidative phosphorylation	16	5.09077e-07	atp-2/cox-5B/isp-1/nuo-1/phb-1/cox-6A/nuaf-1/nduf-6/cox-7C/F45H10.3/nduf-7/cox-5A/Y57A10A.29/nuo-3/C16A3.5/T20H4.5
BP	GO:0022904	respiratory electron transport chain	15	7.05997e-07	cox-5B/isp-1/nuo-1/sdhb-1/cox-6A/nuaf-1/nduf-6/cox-7C/F45H10.3/nduf-7/cox-5A/Y57A10A.29/nuo-3/C16A3.5/T20H4.5
BP	GO:0046034	ATP metabolic process	22	8.94952e-07	asb-2/atp-2/cox-5B/isp-1/nuo-1/phb-1/cox-6A/vha-10/nuaf-1/nduf-6/cox-7C/F45H10.3/atp-1/nduf-7/cox-5A/Y57A10A.29/nuo-3/C16A3.5/atp-4/T20H4.5/Y69A2AR.18/Y82E9BR.3
BP	GO:0019646	aerobic electron transport chain	14	1.01453e-06	cox-5B/isp-1/nuo-1/cox-6A/nuaf-1/nduf-6/cox-7C/F45H10.3/nduf-7/cox-5A/Y57A10A.29/nuo-3/C16A3.5/T20H4.5
BP	GO:0042773	ATP synthesis coupled electron transport	14	1.01453e-06	cox-5B/isp-1/nuo-1/cox-6A/nuaf-1/nduf-6/cox-7C/F45H10.3/nduf-7/cox-5A/Y57A10A.29/nuo-3/C16A3.5/T20H4.5
BP	GO:0042775	mitochondrial ATP synthesis coupled electron transport	14	1.01453e-06	cox-5B/isp-1/nuo-1/cox-6A/nuaf-1/nduf-6/cox-7C/F45H10.3/nduf-7/cox-5A/Y57A10A.29/nuo-3/C16A3.5/T20H4.5
BP	GO:0009060	aerobic respiration	18	1.82036e-06	atp-2/cox-5B/fum-1/isp-1/nuo-1/phb-1/sdhb-1/cox-6A/nuaf-1/nduf-6/cox-7C/F45H10.3/nduf-7/cox-5A/Y57A10A.29/nuo-3/C16A3.5/T20H4.5
BP	GO:0022900	electron transport chain	15	2.76059e-06	cox-5B/isp-1/nuo-1/sdhb-1/cox-6A/nuaf-1/nduf-6/cox-7C/F45H10.3/nduf-7/cox-5A/Y57A10A.29/nuo-3/C16A3.5/T20H4.5
BP	GO:0042254	ribosome biogenesis	31	4.7818e-06	byn-1/rla-0/rpl-1/rpl-5/rpl-6/rpl-7A/rpl-33/rpl-35/rps-0/rps-5/rps-7/rps-8/rps-16/rps-21/rps-27/rps-28/tag-151/rrbs-1/C16C10.8/E02H1.1/F30A10.9/F44G4.1/F53F4.11/JC8.2/T23D8.3/T23G7.3/mrps-11/pinn-4/popl-5/C16A3.6/nog-1
BP	GO:0045333	cellular respiration	18	5.82565e-06	atp-2/cox-5B/fum-1/isp-1/nuo-1/phb-1/sdhb-1/cox-6A/nuaf-1/nduf-6/cox-7C/F45H10.3/nduf-7/cox-5A/Y57A10A.29/nuo-3/C16A3.5/T20H4.5
BP	GO:1902600	proton transmembrane transport	15	1.20172e-05	atp-2/isp-1/nnt-1/cox-6A/vha-2/vha-5/vha-10/F41E7.2/atp-1/nduf-7/catp-3/vha-16/otpl-2/vha-15/Y82E9BR.3
BP	GO:0015980	energy derivation by oxidation of organic compounds	18	0.000176402	atp-2/cox-5B/fum-1/isp-1/nuo-1/phb-1/sdhb-1/cox-6A/nuaf-1/nduf-6/cox-7C/F45H10.3/nduf-7/cox-5A/Y57A10A.29/nuo-3/C16A3.5/T20H4.5
BP	GO:0022613	ribonucleoprotein complex biogenesis	33	0.000368591	byn-1/rla-0/rpl-1/rpl-5/rpl-6/rpl-7A/rpl-33/rpl-35/rps-0/rps-5/rps-7/rps-8/rps-16/rps-21/rps-27/rps-28/tag-151/uaf-1/rrbs-1/C16C10.8/C24H11.5/E02H1.1/F30A10.9/F44G4.1/F53F4.11/JC8.2/T23D8.3/T23G7.3/mrps-11/pinn-4/popl-5/C16A3.6/nog-1
BP	GO:0002181	cytoplasmic translation	13	0.00059948	rla-0/rla-1/rpl-2/rpl-6/rpl-17/rpl-29/rpl-31/rpl-33/rps-0/rps-23/rps-28/dph-3/C02F5.3
BP	GO:0042273	ribosomal large subunit biogenesis	12	0.00059948	rla-0/rpl-1/rpl-5/rpl-6/rpl-7A/rpl-33/rpl-35/rrbs-1/F44G4.1/F53F4.11/C16A3.6/nog-1
BP	GO:0006120	mitochondrial electron transport, NADH to ubiquinone	8	0.000656469	nuo-1/nuaf-1/nduf-6/F45H10.3/nduf-7/nuo-3/C16A3.5/T20H4.5
BP	GO:0042274	ribosomal small subunit biogenesis	12	0.000678581	rps-0/rps-5/rps-7/rps-8/rps-16/rps-21/rps-27/rps-28/tag-151/rrbs-1/T23D8.3/mrps-11
BP	GO:0006091	generation of precursor metabolites and energy	20	0.00120121	atp-2/cox-5B/fum-1/isp-1/nnt-1/nuo-1/phb-1/sdhb-1/cox-6A/nuaf-1/nduf-6/cox-7C/F45H10.3/nduf-7/cox-5A/Y57A10A.29/nuo-3/rpia-1/C16A3.5/T20H4.5
BP	GO:0006754	ATP biosynthetic process	8	0.00120121	asb-2/atp-2/cox-5B/vha-10/atp-1/atp-4/Y69A2AR.18/Y82E9BR.3
BP	GO:0006364	rRNA processing	21	0.00161227	byn-1/rpl-1/rpl-7A/rpl-35/rps-7/rps-8/rps-16/rps-21/rps-28/tag-151/rrbs-1/C16C10.8/E02H1.1/F30A10.9/F44G4.1/F53F4.11/JC8.2/mrps-11/pinn-4/popl-5/C16A3.6
BP	GO:0009145	purine nucleoside triphosphate biosynthetic process	8	0.00206243	asb-2/atp-2/cox-5B/vha-10/atp-1/atp-4/Y69A2AR.18/Y82E9BR.3
BP	GO:0009206	purine ribonucleoside triphosphate biosynthetic process	8	0.00206243	asb-2/atp-2/cox-5B/vha-10/atp-1/atp-4/Y69A2AR.18/Y82E9BR.3
BP	GO:0009205	purine ribonucleoside triphosphate metabolic process	8	0.0026951	asb-2/atp-2/cox-5B/vha-10/atp-1/atp-4/Y69A2AR.18/Y82E9BR.3
BP	GO:0016072	rRNA metabolic process	21	0.00281555	byn-1/rpl-1/rpl-7A/rpl-35/rps-7/rps-8/rps-16/rps-21/rps-28/tag-151/rrbs-1/C16C10.8/E02H1.1/F30A10.9/F44G4.1/F53F4.11/JC8.2/mrps-11/pinn-4/popl-5/C16A3.6
BP	GO:0042255	ribosome assembly	9	0.00298036	rla-0/rpl-5/rpl-6/rps-0/rps-5/rps-27/rps-28/rrbs-1/mrps-11
BP	GO:0009144	purine nucleoside triphosphate metabolic process	8	0.00325006	asb-2/atp-2/cox-5B/vha-10/atp-1/atp-4/Y69A2AR.18/Y82E9BR.3
BP	GO:0015986	proton motive force-driven ATP synthesis	7	0.00419471	asb-2/atp-2/cox-5B/atp-1/atp-4/Y69A2AR.18/Y82E9BR.3
BP	GO:0009201	ribonucleoside triphosphate biosynthetic process	8	0.00522929	asb-2/atp-2/cox-5B/vha-10/atp-1/atp-4/Y69A2AR.18/Y82E9BR.3
BP	GO:0098660	inorganic ion transmembrane transport	36	0.00633558	atp-2/deg-1/egl-36/isp-1/mec-10/ncx-8/nnt-1/rhr-2/sup-9/zipt-16/cox-6A/twk-16/vha-2/vha-5/vha-10/pitr-4/kvs-2/lgc-43/C56A3.6/F01G4.6/F41E7.2/atp-1/del-6/nduf-7/sulp-8/catp-3/acd-1/vha-16/otpl-2/F19C7.8/acd-4/sulp-3/kcc-3/vha-15/Y82E9BR.3/asic-1
BP	GO:0009199	ribonucleoside triphosphate metabolic process	8	0.00633749	asb-2/atp-2/cox-5B/vha-10/atp-1/atp-4/Y69A2AR.18/Y82E9BR.3
BP	GO:0098662	inorganic cation transmembrane transport	31	0.00633749	atp-2/deg-1/egl-36/isp-1/mec-10/ncx-8/nnt-1/rhr-2/sup-9/zipt-16/cox-6A/twk-16/vha-2/vha-5/vha-10/kvs-2/C56A3.6/F41E7.2/atp-1/del-6/nduf-7/catp-3/acd-1/vha-16/otpl-2/F19C7.8/acd-4/kcc-3/vha-15/Y82E9BR.3/asic-1
BP	GO:0009142	nucleoside triphosphate biosynthetic process	8	0.00959936	asb-2/atp-2/cox-5B/vha-10/atp-1/atp-4/Y69A2AR.18/Y82E9BR.3
BP	GO:0000028	ribosomal small subunit assembly	5	0.0134401	rps-0/rps-5/rps-27/rps-28/mrps-11
BP	GO:0033108	mitochondrial respiratory chain complex assembly	8	0.014046	nuo-1/nuaf-1/nduf-7/Y53F4B.14/Y57A10A.29/C35D10.5/T20H4.5/Y94H6A.8
BP	GO:0098655	cation transmembrane transport	33	0.0199129	atp-2/deg-1/egl-36/isp-1/mec-10/ncx-8/nnt-1/rhr-2/sup-9/zipt-16/cox-6A/twk-16/vha-2/vha-5/vha-10/kvs-2/C56A3.6/F41E7.2/atp-1/R07B7.10/del-6/nduf-7/catp-3/acd-1/vha-16/otpl-2/F19C7.8/acd-4/kcc-3/PDB1.1/vha-15/Y82E9BR.3/asic-1
BP	GO:0009141	nucleoside triphosphate metabolic process	8	0.0199436	asb-2/atp-2/cox-5B/vha-10/atp-1/atp-4/Y69A2AR.18/Y82E9BR.3
BP	GO:0006812	cation transport	37	0.0375243	atp-2/deg-1/egl-21/egl-36/isp-1/mec-10/ncx-8/nnt-1/rhr-2/sup-9/zipt-16/cox-6A/twk-16/vha-2/vha-5/vha-10/kvs-2/C56A3.6/F41E7.2/atp-1/R07B7.10/del-6/nduf-7/sup-18/catp-3/acd-1/vha-16/otpl-2/F19C7.8/acd-4/kcc-3/PDB1.1/hrg-1/vha-15/T27E4.1/Y82E9BR.3/asic-1
BP	GO:0009063	cellular amino acid catabolic process	10	0.0470527	gst-42/glna-2/gdh-1/C15B12.1/afmd-1/cdo-1/fah-1/amdh-1/argn-1/Y53G8B.1
CC	GO:0022626	cytosolic ribosome	40	4.02107e-30	rla-0/rla-1/rpl-1/rpl-2/rpl-4/rpl-5/rpl-6/rpl-7A/rpl-12/rpl-13/rpl-17/rpl-18/rpl-19/rpl-20/rpl-21/rpl-29/rpl-31/rpl-32/rpl-33/rpl-35/rpl-36.A/rpl-43/rps-0/rps-1/rps-5/rps-7/rps-8/rps-11/rps-13/rps-16/rps-21/rps-22/rps-23/rps-27/rps-28/rps-30/ubq-2/F53F4.11/W01D2.1/mrps-11
CC	GO:0044391	ribosomal subunit	42	5.25985e-21	rla-0/rla-1/rpl-1/rpl-2/rpl-4/rpl-5/rpl-6/rpl-7A/rpl-12/rpl-13/rpl-17/rpl-18/rpl-19/rpl-20/rpl-21/rpl-29/rpl-31/rpl-32/rpl-33/rpl-35/rpl-36.A/rpl-43/rps-0/rps-1/rps-5/rps-7/rps-8/rps-11/rps-13/rps-16/rps-18/rps-21/rps-22/rps-23/rps-27/rps-28/rps-30/ubq-2/mrps-5/F53F4.11/W01D2.1/mrps-11
CC	GO:0005840	ribosome	47	5.25985e-21	icd-1/rla-0/rla-1/rla-2/rpl-1/rpl-2/rpl-4/rpl-5/rpl-6/rpl-7A/rpl-12/rpl-13/rpl-17/rpl-18/rpl-19/rpl-20/rpl-21/rpl-29/rpl-31/rpl-32/rpl-33/rpl-35/rpl-36.A/rpl-43/rps-0/rps-1/rps-5/rps-6/rps-7/rps-8/rps-11/rps-13/rps-16/rps-18/rps-21/rps-22/rps-23/rps-27/rps-28/rps-30/ubl-1/ubq-2/mrps-5/F53F4.11/W01D2.1/mrps-11/mrpl-14
CC	GO:0022625	cytosolic large ribosomal subunit	24	5.39388e-19	rla-0/rla-1/rpl-1/rpl-2/rpl-4/rpl-5/rpl-6/rpl-7A/rpl-12/rpl-13/rpl-17/rpl-18/rpl-19/rpl-20/rpl-21/rpl-29/rpl-31/rpl-32/rpl-33/rpl-35/rpl-36.A/rpl-43/F53F4.11/W01D2.1
CC	GO:0022627	cytosolic small ribosomal subunit	16	3.71014e-12	rps-0/rps-1/rps-5/rps-7/rps-8/rps-11/rps-13/rps-16/rps-21/rps-22/rps-23/rps-27/rps-28/rps-30/ubq-2/mrps-11
CC	GO:0015934	large ribosomal subunit	24	5.05796e-12	rla-0/rla-1/rpl-1/rpl-2/rpl-4/rpl-5/rpl-6/rpl-7A/rpl-12/rpl-13/rpl-17/rpl-18/rpl-19/rpl-20/rpl-21/rpl-29/rpl-31/rpl-32/rpl-33/rpl-35/rpl-36.A/rpl-43/F53F4.11/W01D2.1
CC	GO:0015935	small ribosomal subunit	18	3.56659e-09	rps-0/rps-1/rps-5/rps-7/rps-8/rps-11/rps-13/rps-16/rps-18/rps-21/rps-22/rps-23/rps-27/rps-28/rps-30/ubq-2/mrps-5/mrps-11
CC	GO:0070469	respirasome	18	3.56659e-09	cox-5B/isp-1/nuo-1/sdhb-1/cox-6A/nduf-6/cox-7C/F45H10.3/F59C6.5/nuo-6/nduf-7/cox-5A/nuo-3/C16A3.5/ucr-1/T20H4.5/cox-6B/Y94H6A.8
CC	GO:0098800	inner mitochondrial membrane protein complex	23	6.87391e-09	asb-2/atp-2/cox-5B/isp-1/nuo-1/phb-1/sdhb-1/cox-6A/C56A3.6/nduf-6/cox-7C/F45H10.3/F59C6.5/atp-1/nuo-6/nduf-7/cox-5A/nuo-3/C16A3.5/atp-4/T20H4.5/Y82E9BR.3/Y94H6A.8
CC	GO:1990904	ribonucleoprotein complex	53	9.05411e-09	byn-1/icd-1/rla-0/rla-1/rpl-1/rpl-2/rpl-4/rpl-5/rpl-6/rpl-7A/rpl-12/rpl-13/rpl-17/rpl-18/rpl-19/rpl-20/rpl-21/rpl-29/rpl-31/rpl-32/rpl-33/rpl-35/rpl-36.A/rpl-43/rps-0/rps-1/rps-5/rps-7/rps-8/rps-11/rps-13/rps-16/rps-18/rps-21/rps-22/rps-23/rps-27/rps-28/rps-30/tag-151/uaf-1/ubq-2/unc-60/rrbs-1/mrps-5/F30A10.9/F44G4.1/F53F4.11/T23D8.3/W01D2.1/mrps-11/popl-5/C16A3.6
CC	GO:0098803	respiratory chain complex	17	9.05411e-09	cox-5B/isp-1/nuo-1/sdhb-1/cox-6A/nduf-6/cox-7C/F45H10.3/F59C6.5/nuo-6/nduf-7/cox-5A/nuo-3/C16A3.5/T20H4.5/cox-6B/Y94H6A.8
CC	GO:0005743	mitochondrial inner membrane	31	4.04829e-08	asb-2/atp-2/cox-5B/coq-8/haf-1/isp-1/nuo-1/phb-1/sdhb-1/cox-6A/C56A3.6/F01G4.6/nduf-6/cox-7C/F45H10.3/F59C6.5/atp-1/nuo-6/nduf-7/cox-5A/Y39B6A.34/Y53F4B.14/nuo-3/C16A3.5/F20D6.11/mpc-2/atp-4/T20H4.5/Y82E9BR.3/Y94H6A.8/sfxn-5
CC	GO:0005746	mitochondrial respirasome	16	6.84887e-08	cox-5B/isp-1/nuo-1/sdhb-1/cox-6A/nduf-6/cox-7C/F45H10.3/F59C6.5/nuo-6/nduf-7/cox-5A/nuo-3/C16A3.5/T20H4.5/Y94H6A.8
CC	GO:0019866	organelle inner membrane	31	3.78699e-07	asb-2/atp-2/cox-5B/coq-8/haf-1/isp-1/nuo-1/phb-1/sdhb-1/cox-6A/C56A3.6/F01G4.6/nduf-6/cox-7C/F45H10.3/F59C6.5/atp-1/nuo-6/nduf-7/cox-5A/Y39B6A.34/Y53F4B.14/nuo-3/C16A3.5/F20D6.11/mpc-2/atp-4/T20H4.5/Y82E9BR.3/Y94H6A.8/sfxn-5
CC	GO:0031966	mitochondrial membrane	32	1.03448e-06	asb-2/atp-2/cox-5B/coq-8/haf-1/isp-1/nuo-1/phb-1/sdhb-1/cox-6A/C56A3.6/F01G4.6/nduf-6/cox-7C/F45H10.3/F59C6.5/atp-1/nuo-6/nduf-7/cox-5A/Y39B6A.34/Y53F4B.14/nuo-3/C16A3.5/F20D6.11/mpc-2/atp-4/T20H4.5/Y82E9BR.3/Y94H6A.8/sfxn-5/tspo-1
CC	GO:0098798	mitochondrial protein-containing complex	27	2.86085e-06	asb-2/atp-2/cox-5B/isp-1/nuo-1/phb-1/sdhb-1/cox-6A/dlat-2/C56A3.6/mrps-5/nduf-6/cox-7C/F45H10.3/F59C6.5/atp-1/nuo-6/mrps-11/nduf-7/cox-5A/nuo-3/C16A3.5/atp-4/T20H4.5/mppa-1/Y82E9BR.3/Y94H6A.8
CC	GO:0005740	mitochondrial envelope	32	3.74847e-06	asb-2/atp-2/cox-5B/coq-8/haf-1/isp-1/nuo-1/phb-1/sdhb-1/cox-6A/C56A3.6/F01G4.6/nduf-6/cox-7C/F45H10.3/F59C6.5/atp-1/nuo-6/nduf-7/cox-5A/Y39B6A.34/Y53F4B.14/nuo-3/C16A3.5/F20D6.11/mpc-2/atp-4/T20H4.5/Y82E9BR.3/Y94H6A.8/sfxn-5/tspo-1
CC	GO:0016469	proton-transporting two-sector ATPase complex	11	3.23987e-05	asb-2/atp-2/vha-2/vha-5/vha-10/atp-1/vha-16/atp-4/vha-15/Y69A2AR.18/Y82E9BR.3
CC	GO:0005747	mitochondrial respiratory chain complex I	10	4.10564e-05	nuo-1/nduf-6/F45H10.3/F59C6.5/nuo-6/nduf-7/nuo-3/C16A3.5/T20H4.5/Y94H6A.8
CC	GO:0030964	NADH dehydrogenase complex	10	4.10564e-05	nuo-1/nduf-6/F45H10.3/F59C6.5/nuo-6/nduf-7/nuo-3/C16A3.5/T20H4.5/Y94H6A.8
CC	GO:0045271	respiratory chain complex I	10	4.10564e-05	nuo-1/nduf-6/F45H10.3/F59C6.5/nuo-6/nduf-7/nuo-3/C16A3.5/T20H4.5/Y94H6A.8
CC	GO:1990204	oxidoreductase complex	13	0.000299274	isp-1/nuo-1/sdhb-1/dlat-2/nduf-6/F45H10.3/F59C6.5/nuo-6/nduf-7/nuo-3/C16A3.5/T20H4.5/Y94H6A.8
CC	GO:0070069	cytochrome complex	6	0.000511548	cox-5B/isp-1/cox-6A/cox-7C/cox-5A/cox-6B
CC	GO:0031967	organelle envelope	33	0.00175772	asb-2/atp-2/cox-5B/coq-8/haf-1/isp-1/nuo-1/phb-1/sdhb-1/cox-6A/C56A3.6/F01G4.6/nduf-6/cox-7C/F45H10.3/F59C6.5/atp-1/nuo-6/nduf-7/cox-5A/Y39B6A.34/Y53F4B.14/nuo-3/kdp-1/C16A3.5/F20D6.11/mpc-2/atp-4/T20H4.5/Y82E9BR.3/Y94H6A.8/sfxn-5/tspo-1
CC	GO:0031975	envelope	33	0.00175772	asb-2/atp-2/cox-5B/coq-8/haf-1/isp-1/nuo-1/phb-1/sdhb-1/cox-6A/C56A3.6/F01G4.6/nduf-6/cox-7C/F45H10.3/F59C6.5/atp-1/nuo-6/nduf-7/cox-5A/Y39B6A.34/Y53F4B.14/nuo-3/kdp-1/C16A3.5/F20D6.11/mpc-2/atp-4/T20H4.5/Y82E9BR.3/Y94H6A.8/sfxn-5/tspo-1
CC	GO:0098796	membrane protein complex	39	0.00190691	asb-2/atp-2/cox-5B/egl-36/gpa-1/isp-1/nuo-1/phb-1/sdhb-1/cox-6A/tom-1/vha-2/vha-5/vha-10/kvs-2/best-8/C56A3.6/nduf-6/cox-7C/best-13/F45H10.3/F59C6.5/atp-1/nuo-6/nduf-7/cox-5A/nuo-3/C16A3.5/vha-16/atp-4/vha-15/T20H4.5/spe-48/Y69A2AR.18/cox-6B/Y82E9BR.3/Y94H6A.8/trf-2/best-24
CC	GO:0045259	proton-transporting ATP synthase complex	6	0.00199461	asb-2/atp-2/atp-1/atp-4/Y69A2AR.18/Y82E9BR.3
CC	GO:1902495	transmembrane transporter complex	17	0.00247147	egl-36/isp-1/nuo-1/kvs-2/best-8/C56A3.6/nduf-6/best-13/F45H10.3/F59C6.5/nuo-6/nduf-7/nuo-3/C16A3.5/T20H4.5/Y94H6A.8/best-24
CC	GO:0033177	proton-transporting two-sector ATPase complex, proton-transporting domain	6	0.00254333	asb-2/vha-2/vha-5/vha-16/atp-4/Y82E9BR.3
CC	GO:1990351	transporter complex	17	0.00358061	egl-36/isp-1/nuo-1/kvs-2/best-8/C56A3.6/nduf-6/best-13/F45H10.3/F59C6.5/nuo-6/nduf-7/nuo-3/C16A3.5/T20H4.5/Y94H6A.8/best-24
CC	GO:0016471	vacuolar proton-transporting V-type ATPase complex	4	0.00770088	vha-5/vha-10/vha-16/vha-15
CC	GO:0005753	mitochondrial proton-transporting ATP synthase complex	5	0.0110554	asb-2/atp-2/atp-1/atp-4/Y82E9BR.3
CC	GO:0033176	proton-transporting V-type ATPase complex	5	0.0139662	vha-2/vha-5/vha-10/vha-16/vha-15
CC	GO:0009986	cell surface	14	0.0323936	gpn-1/ttr-18/ttr-39/ttr-43/ttr-1/ttr-29/ttr-23/ttr-16/ttr-26/F52E1.2/ttr-30/clec-205/ttr-45/ttr-34
CC	GO:0045211	postsynaptic membrane	8	0.0327447	acr-7/acr-11/acr-15/deg-3/lin-46/moc-1/lgc-4/dop-3
CC	GO:0005730	nucleolus	17	0.0417895	byn-1/ngp-1/nst-1/rps-13/tag-151/rrbs-1/C16C10.8/E02H1.1/F30A10.9/F44G4.1/K01G5.8/T23G7.3/Y39B6A.1/pno-1/popl-5/C16A3.6/nog-1
MF	GO:0003735	structural constituent of ribosome	43	4.18382e-20	rla-0/rla-1/rpl-1/rpl-2/rpl-4/rpl-5/rpl-6/rpl-12/rpl-13/rpl-17/rpl-18/rpl-19/rpl-20/rpl-21/rpl-29/rpl-31/rpl-32/rpl-33/rpl-35/rpl-36.A/rpl-43/rps-0/rps-1/rps-5/rps-6/rps-7/rps-8/rps-11/rps-13/rps-16/rps-18/rps-21/rps-22/rps-23/rps-27/rps-28/rps-30/ubl-1/ubq-2/mrps-5/W01D2.1/mrps-11/mrpl-14
MF	GO:0005198	structural molecule activity	62	7.71141e-13	col-14/col-33/col-61/col-73/col-103/col-109/col-125/col-149/col-150/col-154/col-157/col-160/col-180/dpy-5/him-4/pat-10/rla-0/rla-1/rpl-1/rpl-2/rpl-4/rpl-5/rpl-6/rpl-12/rpl-13/rpl-17/rpl-18/rpl-19/rpl-20/rpl-21/rpl-29/rpl-31/rpl-32/rpl-33/rpl-35/rpl-36.A/rpl-43/rps-0/rps-1/rps-5/rps-6/rps-7/rps-8/rps-11/rps-13/rps-16/rps-18/rps-21/rps-22/rps-23/rps-27/rps-28/rps-30/tbb-2/ubl-1/ubq-2/mrps-5/cut-2/W…
MF	GO:0071855	neuropeptide receptor binding	7	9.37251e-05	flp-1/flp-9/flp-11/flp-13/flp-18/flp-22/lury-1
MF	GO:0015078	proton transmembrane transporter activity	14	0.000161424	asb-2/atp-2/isp-1/cox-6A/vha-2/vha-5/vha-10/atp-1/vha-16/otpl-2/atp-4/vha-15/Y69A2AR.18/Y82E9BR.3
MF	GO:0015318	inorganic molecular entity transmembrane transporter activity	50	0.000390274	acr-7/acr-11/acr-15/asb-2/atp-2/clh-4/cup-4/deg-1/deg-3/des-2/egl-36/glr-7/glt-5/glt-7/isp-1/mec-10/ncx-8/rhr-2/sup-9/zipt-16/cox-6A/twk-16/vha-2/vha-5/vha-10/pitr-4/kvs-2/best-8/lgc-43/F01G4.6/best-13/atp-1/del-6/sulp-8/catp-3/acd-1/vha-16/otpl-2/lgc-4/acd-4/sulp-3/kcc-3/lgc-1/atp-4/vha-15/lgc-33/Y69A2AR.18/Y82E9BR.3/best-24/asic-1
MF	GO:0008324	cation transmembrane transporter activity	37	0.00241366	acr-11/acr-15/asb-2/atp-2/cup-4/deg-1/egl-36/glt-5/glt-7/isp-1/mec-10/ncx-8/rhr-2/sup-9/zipt-16/cox-6A/twk-16/vha-2/vha-5/vha-10/kvs-2/atp-1/R07B7.10/del-6/catp-3/acd-1/vha-16/otpl-2/lgc-4/acd-4/kcc-3/PDB1.1/atp-4/vha-15/Y69A2AR.18/Y82E9BR.3/asic-1
MF	GO:0022890	inorganic cation transmembrane transporter activity	35	0.00241366	acr-11/acr-15/asb-2/atp-2/cup-4/deg-1/egl-36/glt-5/glt-7/isp-1/mec-10/ncx-8/rhr-2/sup-9/zipt-16/cox-6A/twk-16/vha-2/vha-5/vha-10/kvs-2/atp-1/del-6/catp-3/acd-1/vha-16/otpl-2/lgc-4/acd-4/kcc-3/atp-4/vha-15/Y69A2AR.18/Y82E9BR.3/asic-1
MF	GO:0019843	rRNA binding	9	0.00241366	rla-0/rpl-2/rpl-5/rpl-12/rps-5/rps-13/F44G4.1/W01D2.1/mrps-11
MF	GO:0015453	oxidoreduction-driven active transmembrane transporter activity	5	0.00370735	isp-1/nuo-1/cox-6A/nduf-7/T20H4.5
MF	GO:0051536	iron-sulfur cluster binding	10	0.00501055	isp-1/nuo-1/sdhb-1/nubp-1/nduf-7/Y39B6A.3/glrx-5/F10D7.3/F20D6.11/T20H4.5
MF	GO:0051540	metal cluster binding	10	0.00501055	isp-1/nuo-1/sdhb-1/nubp-1/nduf-7/Y39B6A.3/glrx-5/F10D7.3/F20D6.11/T20H4.5
MF	GO:0022804	active transmembrane transporter activity	23	0.00680897	atp-2/glt-5/glt-7/haf-1/isp-1/mrp-8/ncx-8/nuo-1/pgp-8/cox-6A/vha-10/pitr-4/F01G4.6/F41E7.2/nduf-7/sulp-8/wht-1/catp-3/sulp-3/kcc-3/vha-15/T20H4.5/Y71G10AR.4
MF	GO:0009055	electron transfer activity	6	0.0168828	isp-1/nuo-1/sdhb-1/cox-6A/nduf-7/T20H4.5
MF	GO:0004364	glutathione transferase activity	10	0.0168828	gst-3/gst-4/gst-5/gst-6/gst-10/gst-24/gst-29/gst-40/gst-42/Y53G8B.1
MF	GO:0016651	oxidoreductase activity, acting on NAD(P)H	7	0.0168828	fmo-3/nnt-1/nuo-1/F39B2.3/nduf-7/F20D6.11/T20H4.5
MF	GO:0015399	primary active transmembrane transporter activity	13	0.0168828	atp-2/haf-1/isp-1/mrp-8/nuo-1/pgp-8/cox-6A/vha-10/nduf-7/wht-1/catp-3/vha-15/T20H4.5
MF	GO:0051537	2 iron, 2 sulfur cluster binding	5	0.0261316	isp-1/sdhb-1/Y39B6A.3/F10D7.3/F20D6.11
MF	GO:0001664	G protein-coupled receptor binding	9	0.0323518	flp-1/flp-9/flp-11/flp-13/flp-18/gpa-1/lin-44/flp-22/lury-1
MF	GO:0016765	transferase activity, transferring alkyl or aryl (other than methyl) groups	12	0.0460994	gst-3/gst-4/gst-5/gst-6/gst-10/gst-24/gst-29/gst-40/gst-42/M57.2/Y53G8B.1/T01G1.4
Downregulated by spaceflight in wt and dys-1:
BP	GO:0048477	oogenesis	20	0.000279492	chs-1/emb-8/fem-3/meg-3/gna-2/msp-38/msp-77/nos-2/oma-2/pgl-2/puf-5/rme-2/egg-3/cbd-1/meg-1/meg-2/egg-1/simr-1/meg-4/egg-2
BP	GO:0007292	female gamete generation	22	0.000640614	chs-1/emb-8/fem-3/meg-3/gna-2/msp-38/msp-77/nos-2/oma-2/pgl-2/puf-5/rme-2/unc-15/egg-3/cbd-1/meg-1/meg-2/egg-1/simr-1/kca-1/meg-4/egg-2
BP	GO:0030703	eggshell formation	7	0.000640614	chs-1/emb-8/gna-2/egg-3/cbd-1/egg-1/egg-2
BP	GO:0006006	glucose metabolic process	8	0.000656808	fbp-1/pyc-1/pck-2/CC8.2/ipgm-1/pck-3/R05F9.6/pck-1
BP	GO:0022412	cellular process involved in reproduction in multicellular organism	25	0.000875709	chs-1/emb-8/fem-3/meg-3/gna-2/msp-38/msp-77/nos-2/oma-2/pgl-2/puf-5/rme-2/spch-1/smz-1/egg-3/cbd-1/meg-1/meg-2/egg-1/simr-1/kca-1/meg-4/egg-2/gsp-4/gsp-3
BP	GO:0007276	gamete generation	28	0.000954305	chs-1/emb-8/fem-3/meg-3/gna-2/msp-38/msp-77/nos-2/oma-2/pgl-2/puf-5/rme-2/alg-4/unc-15/spch-1/smz-1/egg-3/cbd-1/meg-1/meg-2/alg-3/egg-1/simr-1/kca-1/meg-4/egg-2/gsp-4/gsp-3
BP	GO:0019318	hexose metabolic process	9	0.00234854	fbp-1/pyc-1/pck-2/CC8.2/aman-3/ipgm-1/pck-3/R05F9.6/pck-1
BP	GO:0005996	monosaccharide metabolic process	9	0.00461448	fbp-1/pyc-1/pck-2/CC8.2/aman-3/ipgm-1/pck-3/R05F9.6/pck-1
BP	GO:0019953	sexual reproduction	28	0.00461448	chs-1/emb-8/fem-3/meg-3/gna-2/msp-38/msp-77/nos-2/oma-2/pgl-2/puf-5/rme-2/alg-4/unc-15/spch-1/smz-1/egg-3/cbd-1/meg-1/meg-2/alg-3/egg-1/simr-1/kca-1/meg-4/egg-2/gsp-4/gsp-3
BP	GO:1904377	positive regulation of protein localization to cell periphery	5	0.00511444	chs-1/egg-3/cbd-1/egg-1/egg-2
BP	GO:0044283	small molecule biosynthetic process	20	0.00511444	cdd-1/cdd-2/elo-2/fat-6/fbp-1/gln-2/gln-5/pyc-1/sqv-4/tdc-1/fath-1/F13B12.4/F26H9.5/pck-2/cbs-1/F57B9.1/pck-3/mmaa-1/pck-1/cblc-1
BP	GO:0007281	germ cell development	20	0.00593537	chs-1/emb-8/fem-3/meg-3/gna-2/msp-38/msp-77/nos-2/oma-2/pgl-2/puf-5/rme-2/egg-3/cbd-1/meg-1/meg-2/egg-1/simr-1/meg-4/egg-2
BP	GO:0072697	protein localization to cell cortex	5	0.0109966	chs-1/egg-3/cbd-1/egg-1/egg-2
BP	GO:0016051	carbohydrate biosynthetic process	11	0.0169349	fbp-1/pyc-1/tps-2/gyg-1/pck-2/T04A8.7/CC8.2/pck-3/oac-57/oac-52/pck-1
BP	GO:0048609	multicellular organismal reproductive process	35	0.0184132	chs-1/eat-4/emb-8/fem-3/flp-17/meg-3/gna-2/msp-38/msp-77/nos-2/oma-2/pgl-2/puf-5/rme-2/sqv-4/alg-4/tph-1/unc-7/unc-10/unc-15/unc-54/spch-1/smz-1/egg-3/cbd-1/meg-1/meg-2/alg-3/egg-1/simr-1/kca-1/meg-4/egg-2/gsp-4/gsp-3
BP	GO:0032504	multicellular organism reproduction	36	0.0186161	chs-1/eat-4/emb-8/fem-3/flp-17/meg-3/gna-2/mig-6/msp-38/msp-77/nos-2/oma-2/pgl-2/puf-5/rme-2/sqv-4/alg-4/tph-1/unc-7/unc-10/unc-15/unc-54/spch-1/smz-1/egg-3/cbd-1/meg-1/meg-2/alg-3/egg-1/simr-1/kca-1/meg-4/egg-2/gsp-4/gsp-3
BP	GO:0034637	cellular carbohydrate biosynthetic process	10	0.0205658	fbp-1/tps-2/gyg-1/pck-2/T04A8.7/CC8.2/pck-3/oac-57/oac-52/pck-1
BP	GO:0007350	blastoderm segmentation	7	0.0253262	meg-3/wrt-4/zyg-11/meg-1/meg-2/usp-46/meg-4
BP	GO:0035282	segmentation	7	0.0253262	meg-3/wrt-4/zyg-11/meg-1/meg-2/usp-46/meg-4
BP	GO:0009880	embryonic pattern specification	8	0.02875	meg-3/pos-1/wrt-4/zyg-11/meg-1/meg-2/usp-46/meg-4
BP	GO:0007140	male meiotic nuclear division	4	0.02875	spch-1/smz-1/gsp-4/gsp-3
BP	GO:0048469	cell maturation	8	0.02875	fem-3/meg-3/msp-38/msp-77/oma-2/meg-1/meg-2/meg-4
BP	GO:0071695	anatomical structure maturation	8	0.02875	fem-3/meg-3/msp-38/msp-77/oma-2/meg-1/meg-2/meg-4
BP	GO:0006040	amino sugar metabolic process	5	0.02875	chs-1/gna-2/C08B6.4/F21D5.1/gfat-2
BP	GO:0022612	gland morphogenesis	5	0.02875	dod-6/phat-1/phat-2/phat-4/phat-5
BP	GO:0048732	gland development	5	0.02875	dod-6/phat-1/phat-2/phat-4/phat-5
BP	GO:1904375	regulation of protein localization to cell periphery	5	0.02875	chs-1/egg-3/cbd-1/egg-1/egg-2
BP	GO:1905905	pharyngeal gland morphogenesis	5	0.02875	dod-6/phat-1/phat-2/phat-4/phat-5
BP	GO:0019752	carboxylic acid metabolic process	30	0.0355992	elo-2/fat-6/gln-2/gln-5/ldh-1/pmp-5/pyc-1/sqv-4/tdc-1/tph-1/C10C5.4/C10C5.5/fath-1/F13B12.4/gfat-2/F26H9.5/tatn-1/kmo-2/acs-18/pck-2/cbs-1/ZK550.6/mdh-1/ipgm-1/pck-3/K05B2.4/acdh-8/gldc-1/pck-1/mpst-5
BP	GO:0043436	oxoacid metabolic process	30	0.0358414	elo-2/fat-6/gln-2/gln-5/ldh-1/pmp-5/pyc-1/sqv-4/tdc-1/tph-1/C10C5.4/C10C5.5/fath-1/F13B12.4/gfat-2/F26H9.5/tatn-1/kmo-2/acs-18/pck-2/cbs-1/ZK550.6/mdh-1/ipgm-1/pck-3/K05B2.4/acdh-8/gldc-1/pck-1/mpst-5
BP	GO:0044262	cellular carbohydrate metabolic process	13	0.0380711	fbp-1/tps-2/gyg-1/ocrl-1/pck-2/T04A8.7/CC8.2/aagr-1/ipgm-1/pck-3/oac-57/oac-52/pck-1
BP	GO:0019432	triglyceride biosynthetic process	4	0.0408792	pck-2/pck-3/pck-1/Y53G8B.2
BP	GO:0046460	neutral lipid biosynthetic process	4	0.0408792	pck-2/pck-3/pck-1/Y53G8B.2
BP	GO:0046463	acylglycerol biosynthetic process	4	0.0408792	pck-2/pck-3/pck-1/Y53G8B.2
BP	GO:0007351	tripartite regional subdivision	6	0.0418846	meg-3/zyg-11/meg-1/meg-2/usp-46/meg-4
BP	GO:0008595	anterior/posterior axis specification, embryo	6	0.0418846	meg-3/zyg-11/meg-1/meg-2/usp-46/meg-4
BP	GO:0021700	developmental maturation	8	0.0444129	fem-3/meg-3/msp-38/msp-77/oma-2/meg-1/meg-2/meg-4
CC	GO:0031143	pseudopodium	12	7.16331e-09	msp-3/msp-10/msp-19/msp-33/msp-38/msp-55/msp-77/msp-78/msp-152/msd-4/gsp-4/gsp-3
CC	GO:0032993	protein-DNA complex	16	2.54125e-05	hil-7/his-11/his-15/his-44/his-45/his-48/his-55/his-58/his-59/his-61/his-62/his-66/his-68/F12F6.7/his-74/T24C4.5
CC	GO:0000786	nucleosome	14	2.54125e-05	hil-7/his-11/his-15/his-44/his-45/his-48/his-55/his-58/his-59/his-61/his-62/his-66/his-68/his-74
CC	GO:0000785	chromatin	23	8.98868e-05	hil-7/his-11/his-15/his-44/his-45/his-48/his-55/his-58/his-59/his-61/his-62/his-66/his-68/spch-1/smz-1/nurf-1/chd-1/R09A8.2/his-74/spch-2/gsp-4/spch-3/gsp-3
CC	GO:0099080	supramolecular complex	40	8.98868e-05	air-1/emb-9/feh-1/meg-3/ifb-2/ifc-1/ifp-1/let-2/myo-1/mec-7/mec-12/mei-2/oma-2/pgl-2/pos-1/puf-5/alg-4/unc-15/unc-23/unc-54/unc-96/unc-97/gyg-1/rmd-3/F26A3.4/meg-1/meg-2/mak-1/nud-2/rmd-1/alg-3/car-1/ZK1321.4/C16C8.18/meg-4/F22F7.7/myo-5/T03G6.3/pck-1/lfi-1
CC	GO:0099081	supramolecular polymer	28	0.000442184	air-1/emb-9/feh-1/ifb-2/ifc-1/ifp-1/let-2/myo-1/mec-7/mec-12/mei-2/unc-15/unc-23/unc-54/unc-96/unc-97/gyg-1/rmd-3/F26A3.4/mak-1/rmd-1/ZK1321.4/C16C8.18/F22F7.7/myo-5/T03G6.3/pck-1/lfi-1
CC	GO:0044815	DNA packaging complex	14	0.000531243	hil-7/his-11/his-15/his-44/his-45/his-48/his-55/his-58/his-59/his-61/his-62/his-66/his-68/his-74
CC	GO:0099512	supramolecular fiber	26	0.00217677	air-1/feh-1/ifb-2/ifc-1/ifp-1/myo-1/mec-7/mec-12/mei-2/unc-15/unc-23/unc-54/unc-96/unc-97/gyg-1/rmd-3/F26A3.4/mak-1/rmd-1/ZK1321.4/C16C8.18/F22F7.7/myo-5/T03G6.3/pck-1/lfi-1
CC	GO:0032982	myosin filament	5	0.00270016	myo-1/unc-15/unc-54/unc-96/myo-5
CC	GO:0005694	chromosome	31	0.00723412	air-1/hil-7/him-8/his-11/his-15/his-44/his-45/his-48/his-55/his-58/his-59/his-61/his-62/his-66/his-68/mei-2/syp-3/spch-1/smz-1/F12F6.7/nurf-1/chd-1/R09A8.2/nud-2/rmh-2/his-74/spch-2/gsp-4/T24C4.5/spch-3/gsp-3
CC	GO:0043186	P granule	11	0.00723412	meg-3/oma-2/pgl-2/pos-1/puf-5/alg-4/meg-1/meg-2/alg-3/car-1/meg-4
CC	GO:0045495	pole plasm	11	0.00723412	meg-3/oma-2/pgl-2/pos-1/puf-5/alg-4/meg-1/meg-2/alg-3/car-1/meg-4
CC	GO:0060293	germ plasm	11	0.00723412	meg-3/oma-2/pgl-2/pos-1/puf-5/alg-4/meg-1/meg-2/alg-3/car-1/meg-4
CC	GO:0030017	sarcomere	10	0.0308344	myo-1/unc-15/unc-23/unc-54/unc-96/unc-97/mak-1/ZK1321.4/myo-5/T03G6.3
CC	GO:0043292	contractile fiber	14	0.0357287	myo-1/unc-15/unc-23/unc-54/unc-96/unc-97/gyg-1/F26A3.4/mak-1/ZK1321.4/F22F7.7/myo-5/T03G6.3/pck-1
CC	GO:0031672	A band	6	0.0367758	unc-15/unc-23/unc-54/unc-96/unc-97/mak-1
CC	GO:0005921	gap junction	5	0.0390193	inx-1/inx-2/inx-3/inx-19/unc-7
CC	GO:0030016	myofibril	10	0.0483955	myo-1/unc-15/unc-23/unc-54/unc-96/unc-97/mak-1/ZK1321.4/myo-5/T03G6.3
MF	GO:0046982	protein heterodimerization activity	16	0.0010941	his-11/his-15/his-44/his-45/his-46/his-48/his-55/his-56/his-58/his-59/his-60/his-61/his-62/his-66/his-68/his-74
MF	GO:0046983	protein dimerization activity	20	0.0111883	ace-3/his-11/his-15/his-44/his-45/his-46/his-48/his-55/his-56/his-58/his-59/his-60/his-61/his-62/his-66/his-68/mml-1/anoh-1/his-74/dct-1
MF	GO:0031406	carboxylic acid binding	7	0.0111883	egl-9/far-7/lbp-5/phy-2/pyc-1/ZK550.6/gldc-1
MF	GO:0019842	vitamin binding	10	0.0250705	egl-9/phy-2/pyc-1/tdc-1/F26H9.5/tatn-1/cbs-1/ZK550.6/gldc-1/cblc-1
MF	GO:0043177	organic acid binding	6	0.0277061	egl-9/far-7/phy-2/pyc-1/ZK550.6/gldc-1
MF	GO:0016706	2-oxoglutarate-dependent dioxygenase activity	6	0.0290158	egl-9/gbh-2/phy-2/rbr-2/jmjd-2/ZK550.6
Downregulated by spaceflight in wt only:
No enriched GO terms
Downregulated by spaceflight in dys-1 only:
BP	GO:0044419	biological process involved in interspecies interaction between organisms	44	0.00162134	cht-1/clc-1/daf-8/kin-5/lec-8/lys-7/mig-2/nsy-1/prx-11/spp-2/spp-5/clec-41/C08E8.4/C29F3.7/F08G2.5/F10A3.4/F20G2.5/clec-196/clec-62/F44G3.10/skpo-1/K08D8.5/sodh-1/zip-10/clec-60/clec-61/clec-186/sox-4/C14C6.5/C17H12.6/crh-2/C34F11.5/C39H7.4/C49C8.5/clec-86/irg-7/clec-78/K04A8.1/asp-14/clec-150/T22B2.1/T24C4.4/dod-19/dve-1
BP	GO:0048699	generation of neurons	35	0.00162134	cam-1/ceh-40/cfz-2/efn-4/egl-46/fmi-1/hch-1/hda-4/hlh-2/hlh-16/kal-1/kpc-1/lam-3/let-756/lim-4/lin-14/mec-17/mek-1/mig-2/nab-1/ngn-1/plx-2/ptp-3/rab-3/unc-3/unc-37/unc-44/unc-104/unc-115/wrk-1/zag-1/ztf-11/grdn-1/ddr-2/ast-1
BP	GO:0022008	neurogenesis	36	0.00162134	aha-1/cam-1/ceh-40/cfz-2/efn-4/egl-46/fmi-1/hch-1/hda-4/hlh-2/hlh-16/kal-1/kpc-1/lam-3/let-756/lim-4/lin-14/mec-17/mek-1/mig-2/nab-1/ngn-1/plx-2/ptp-3/rab-3/unc-3/unc-37/unc-44/unc-104/unc-115/wrk-1/zag-1/ztf-11/grdn-1/ddr-2/ast-1
BP	GO:0009607	response to biotic stimulus	42	0.00162134	cht-1/clc-1/daf-8/kin-5/lec-8/lys-7/mig-2/nsy-1/prx-11/spp-2/spp-5/clec-41/C08E8.4/C29F3.7/F08G2.5/F10A3.4/F20G2.5/clec-62/F44G3.10/skpo-1/K08D8.5/sodh-1/zip-10/clec-60/clec-61/clec-186/sox-4/C14C6.5/C17H12.6/crh-2/C34F11.5/C39H7.4/C49C8.5/clec-86/irg-7/clec-78/K04A8.1/asp-14/T22B2.1/T24C4.4/dod-19/dve-1
BP	GO:0043207	response to external biotic stimulus	42	0.00162134	cht-1/clc-1/daf-8/kin-5/lec-8/lys-7/mig-2/nsy-1/prx-11/spp-2/spp-5/clec-41/C08E8.4/C29F3.7/F08G2.5/F10A3.4/F20G2.5/clec-62/F44G3.10/skpo-1/K08D8.5/sodh-1/zip-10/clec-60/clec-61/clec-186/sox-4/C14C6.5/C17H12.6/crh-2/C34F11.5/C39H7.4/C49C8.5/clec-86/irg-7/clec-78/K04A8.1/asp-14/T22B2.1/T24C4.4/dod-19/dve-1
BP	GO:0051707	response to other organism	42	0.00162134	cht-1/clc-1/daf-8/kin-5/lec-8/lys-7/mig-2/nsy-1/prx-11/spp-2/spp-5/clec-41/C08E8.4/C29F3.7/F08G2.5/F10A3.4/F20G2.5/clec-62/F44G3.10/skpo-1/K08D8.5/sodh-1/zip-10/clec-60/clec-61/clec-186/sox-4/C14C6.5/C17H12.6/crh-2/C34F11.5/C39H7.4/C49C8.5/clec-86/irg-7/clec-78/K04A8.1/asp-14/T22B2.1/T24C4.4/dod-19/dve-1
BP	GO:0006952	defense response	42	0.00162134	clc-1/daf-8/kin-5/lec-8/lys-7/mig-2/nsy-1/prx-11/spp-2/spp-5/clec-41/C08E8.4/C29F3.7/F08G2.5/F10A3.4/F20G2.5/clec-62/F44G3.10/skpo-1/K08D8.5/sodh-1/zip-10/sta-1/clec-60/clec-61/clec-186/sox-4/C14C6.5/C17H12.6/crh-2/C34F11.5/C39H7.4/C49C8.5/clec-86/irg-7/clec-78/K04A8.1/asp-14/T22B2.1/T24C4.4/dod-19/dve-1
BP	GO:0007399	nervous system development	41	0.00162134	aha-1/cam-1/ceh-40/cfz-2/efn-4/egl-46/fmi-1/fox-1/hch-1/hda-4/hlh-2/hlh-16/kal-1/kpc-1/lam-3/let-756/lim-4/lin-14/mec-17/mek-1/mig-2/nab-1/ngn-1/nsy-1/plx-2/ptp-3/rab-3/sel-12/unc-2/unc-3/unc-37/unc-44/unc-104/unc-115/wrk-1/zag-1/zyx-1/ztf-11/grdn-1/ddr-2/ast-1
BP	GO:0030182	neuron differentiation	33	0.00162134	cam-1/ceh-40/efn-4/egl-46/fmi-1/hda-4/hlh-2/hlh-16/kal-1/kpc-1/lam-3/let-756/lim-4/lin-14/mec-17/mek-1/mig-2/nab-1/ngn-1/plx-2/ptp-3/rab-3/unc-3/unc-37/unc-44/unc-104/unc-115/wrk-1/zag-1/ztf-11/grdn-1/ddr-2/ast-1
BP	GO:0098542	defense response to other organism	41	0.00229915	clc-1/daf-8/kin-5/lec-8/lys-7/mig-2/nsy-1/prx-11/spp-2/spp-5/clec-41/C08E8.4/C29F3.7/F08G2.5/F10A3.4/F20G2.5/clec-62/F44G3.10/skpo-1/K08D8.5/sodh-1/zip-10/clec-60/clec-61/clec-186/sox-4/C14C6.5/C17H12.6/crh-2/C34F11.5/C39H7.4/C49C8.5/clec-86/irg-7/clec-78/K04A8.1/asp-14/T22B2.1/T24C4.4/dod-19/dve-1
BP	GO:0048666	neuron development	29	0.00237598	cam-1/ceh-40/efn-4/egl-46/fmi-1/hlh-2/kal-1/kpc-1/lam-3/let-756/lin-14/mec-17/mek-1/mig-2/nab-1/ngn-1/plx-2/ptp-3/rab-3/unc-3/unc-37/unc-44/unc-104/unc-115/wrk-1/zag-1/ztf-11/grdn-1/ddr-2
BP	GO:0045087	innate immune response	32	0.00333905	clc-1/kin-5/lys-7/mig-2/nsy-1/prx-11/clec-41/C08E8.4/C29F3.7/F08G2.5/F10A3.4/F20G2.5/clec-62/F44G3.10/skpo-1/K08D8.5/zip-10/clec-186/sox-4/C14C6.5/C17H12.6/C34F11.5/C39H7.4/C49C8.5/clec-86/irg-7/K04A8.1/asp-14/T22B2.1/T24C4.4/dod-19/dve-1
BP	GO:0006955	immune response	33	0.00358934	clc-1/haf-2/kin-5/lys-7/mig-2/nsy-1/prx-11/clec-41/C08E8.4/C29F3.7/F08G2.5/F10A3.4/F20G2.5/clec-62/F44G3.10/skpo-1/K08D8.5/zip-10/clec-186/sox-4/C14C6.5/C17H12.6/C34F11.5/C39H7.4/C49C8.5/clec-86/irg-7/K04A8.1/asp-14/T22B2.1/T24C4.4/dod-19/dve-1
BP	GO:0002376	immune system process	33	0.00379329	clc-1/haf-2/kin-5/lys-7/mig-2/nsy-1/prx-11/clec-41/C08E8.4/C29F3.7/F08G2.5/F10A3.4/F20G2.5/clec-62/F44G3.10/skpo-1/K08D8.5/zip-10/clec-186/sox-4/C14C6.5/C17H12.6/C34F11.5/C39H7.4/C49C8.5/clec-86/irg-7/K04A8.1/asp-14/T22B2.1/T24C4.4/dod-19/dve-1
BP	GO:0048858	cell projection morphogenesis	23	0.0103493	cam-1/efn-4/egl-46/fmi-1/kal-1/kpc-1/lam-3/let-756/mek-1/mig-2/plx-2/ptp-3/rab-3/sel-12/unc-3/unc-37/unc-44/unc-104/unc-115/wrk-1/zag-1/grdn-1/ddr-2
BP	GO:0032990	cell part morphogenesis	23	0.0132141	cam-1/efn-4/egl-46/fmi-1/kal-1/kpc-1/lam-3/let-756/mek-1/mig-2/plx-2/ptp-3/rab-3/sel-12/unc-3/unc-37/unc-44/unc-104/unc-115/wrk-1/zag-1/grdn-1/ddr-2
BP	GO:0048812	neuron projection morphogenesis	22	0.0148362	cam-1/efn-4/egl-46/fmi-1/kal-1/kpc-1/lam-3/let-756/mek-1/mig-2/plx-2/ptp-3/rab-3/unc-3/unc-37/unc-44/unc-104/unc-115/wrk-1/zag-1/grdn-1/ddr-2
BP	GO:0120039	plasma membrane bounded cell projection morphogenesis	22	0.0148362	cam-1/efn-4/egl-46/fmi-1/kal-1/kpc-1/lam-3/let-756/mek-1/mig-2/plx-2/ptp-3/rab-3/unc-3/unc-37/unc-44/unc-104/unc-115/wrk-1/zag-1/grdn-1/ddr-2
BP	GO:0000904	cell morphogenesis involved in differentiation	22	0.0187183	cam-1/efn-4/egl-46/fmi-1/kal-1/kpc-1/lam-3/let-756/mek-1/mig-2/plx-2/ptp-3/rab-3/unc-3/unc-37/unc-44/unc-104/wrk-1/zag-1/grdn-1/lam-2/ddr-2
BP	GO:0000902	cell morphogenesis	25	0.0187183	cam-1/efn-4/egl-26/egl-46/fmi-1/kal-1/kpc-1/lam-3/let-756/mek-1/mig-2/plx-2/ptp-3/rab-3/sel-12/unc-3/unc-37/unc-44/unc-104/unc-115/wrk-1/zag-1/grdn-1/lam-2/ddr-2
BP	GO:0048667	cell morphogenesis involved in neuron differentiation	21	0.0187183	cam-1/efn-4/egl-46/fmi-1/kal-1/kpc-1/lam-3/let-756/mek-1/mig-2/plx-2/ptp-3/rab-3/unc-3/unc-37/unc-44/unc-104/wrk-1/zag-1/grdn-1/ddr-2
BP	GO:0002119	nematode larval development	40	0.0233747	alg-2/chs-2/daf-5/daf-8/egl-18/egl-26/eps-8/eya-1/gld-3/hbl-1/hlh-2/kpc-1/let-756/lin-14/ncr-1/pek-1/plx-2/ptp-2/sem-5/sma-1/sma-5/smn-1/sqv-1/sqv-2/sqv-8/unc-3/unc-104/rtcb-1/ztf-11/lpin-1/sta-1/hut-1/mett-10/ain-1/flh-2/crh-2/rgl-1/oga-1/lin-15A/C17G10.13
BP	GO:0031175	neuron projection development	24	0.0266543	cam-1/efn-4/egl-46/fmi-1/kal-1/kpc-1/lam-3/let-756/mek-1/mig-2/nab-1/ngn-1/plx-2/ptp-3/rab-3/unc-3/unc-37/unc-44/unc-104/unc-115/wrk-1/zag-1/grdn-1/ddr-2
BP	GO:0009791	post-embryonic development	42	0.0266543	alg-2/chs-2/daf-5/daf-8/egl-18/egl-26/eps-8/eya-1/gld-3/hbl-1/hlh-2/kpc-1/let-756/lin-14/ncr-1/pek-1/plx-2/ptp-2/sel-12/sem-5/sma-1/sma-5/smn-1/sqv-1/sqv-2/sqv-8/unc-3/unc-104/C34E11.2/rtcb-1/ztf-11/lpin-1/sta-1/hut-1/mett-10/ain-1/flh-2/crh-2/rgl-1/oga-1/lin-15A/C17G10.13
BP	GO:0002164	larval development	40	0.0267935	alg-2/chs-2/daf-5/daf-8/egl-18/egl-26/eps-8/eya-1/gld-3/hbl-1/hlh-2/kpc-1/let-756/lin-14/ncr-1/pek-1/plx-2/ptp-2/sem-5/sma-1/sma-5/smn-1/sqv-1/sqv-2/sqv-8/unc-3/unc-104/rtcb-1/ztf-11/lpin-1/sta-1/hut-1/mett-10/ain-1/flh-2/crh-2/rgl-1/oga-1/lin-15A/C17G10.13
BP	GO:0015780	nucleotide-sugar transmembrane transport	5	0.0354298	nstp-10/nstp-1/hut-1/nstp-5/ugtp-1
BP	GO:0007409	axonogenesis	19	0.0354298	cam-1/efn-4/egl-46/fmi-1/kal-1/lam-3/let-756/mek-1/mig-2/plx-2/ptp-3/rab-3/unc-3/unc-37/unc-44/unc-104/wrk-1/zag-1/ddr-2
BP	GO:0031344	regulation of cell projection organization	13	0.0354298	kpc-1/let-756/mek-1/plx-2/ptp-2/sem-5/unc-3/unc-37/unc-115/zag-1/grdn-1/mapk-15/ddr-2
BP	GO:0030030	cell projection organization	31	0.04441	cam-1/efn-4/egl-46/fmi-1/kal-1/kpc-1/lam-3/let-756/mek-1/mig-2/nab-1/ngn-1/plx-2/ptp-2/ptp-3/rab-3/sel-12/sem-5/unc-3/unc-37/unc-44/unc-104/unc-115/wrk-1/zag-1/F52B5.2/grdn-1/mapk-15/tctn-1/ddr-2/ccep-290
BP	GO:0050830	defense response to Gram-positive bacterium	11	0.0454154	clc-1/lec-8/lys-7/nsy-1/spp-2/spp-5/skpo-1/sodh-1/clec-60/clec-61/clec-78
BP	GO:0001764	neuron migration	8	0.0462025	cam-1/cfz-2/egl-46/hch-1/kal-1/kpc-1/mig-2/ptp-3
BP	GO:0032989	cellular component morphogenesis	24	0.0462025	cam-1/dyc-1/efn-4/egl-46/fmi-1/kal-1/kpc-1/lam-3/let-756/mek-1/mig-2/plx-2/ptp-3/rab-3/sel-12/unc-3/unc-37/unc-44/unc-104/unc-115/wrk-1/zag-1/grdn-1/ddr-2
BP	GO:0007411	axon guidance	16	0.0474235	cam-1/efn-4/egl-46/fmi-1/lam-3/let-756/mig-2/plx-2/ptp-3/rab-3/unc-3/unc-44/unc-104/wrk-1/zag-1/ddr-2
BP	GO:0000122	negative regulation of transcription by RNA polymerase II	14	0.0474235	atf-2/ceh-39/daf-5/daf-8/dnj-13/egl-18/egl-46/hbl-1/hda-4/lin-14/nhr-2/nhr-48/zag-1/nfx-1
BP	GO:0097485	neuron projection guidance	16	0.0490239	cam-1/efn-4/egl-46/fmi-1/lam-3/let-756/mig-2/plx-2/ptp-3/rab-3/unc-3/unc-44/unc-104/wrk-1/zag-1/ddr-2
CC	GO:0000139	Golgi membrane	20	0.0168549	cav-1/gly-5/kpc-1/odr-4/scp-1/sel-12/sqv-2/sqv-8/nstp-10/nstp-1/mans-1/R07B7.6/copg-1/Y51H4A.25/hut-1/nstp-5/copd-1/glct-6/W02F12.2/ugtp-1
MF	GO:0000977	RNA polymerase II transcription regulatory region sequence-specific DNA binding	44	1.92372e-05	aha-1/atf-2/ceh-21/ceh-27/ceh-34/ceh-39/ceh-40/ces-2/crh-1/daf-5/daf-8/egl-18/egl-46/fkh-3/fkh-4/hbl-1/hlh-2/hlh-16/lim-4/lin-14/ngn-1/nhr-2/nhr-48/pal-1/sea-1/tbx-34/unc-3/zag-1/mdt-8/nfx-1/dmd-6/egrh-1/efl-3/ztf-15/nfya-1/sta-1/aptf-2/sox-4/crh-2/bcl-11/ceh-49/zfh-2/ceh-45/dve-1
MF	GO:0000976	transcription cis-regulatory region binding	45	1.92372e-05	aha-1/atf-2/ceh-21/ceh-27/ceh-34/ceh-39/ceh-40/ces-2/crh-1/daf-5/daf-8/egl-18/egl-46/fkh-3/fkh-4/hbl-1/hlh-2/hlh-16/lim-4/lin-14/ngn-1/nhr-2/nhr-48/pal-1/sea-1/tbx-34/unc-3/zag-1/mdt-8/nfx-1/dmd-6/egrh-1/efl-3/ztf-15/nfya-1/zip-10/sta-1/aptf-2/sox-4/crh-2/bcl-11/ceh-49/zfh-2/ceh-45/dve-1
MF	GO:0001067	transcription regulatory region nucleic acid binding	45	1.92372e-05	aha-1/atf-2/ceh-21/ceh-27/ceh-34/ceh-39/ceh-40/ces-2/crh-1/daf-5/daf-8/egl-18/egl-46/fkh-3/fkh-4/hbl-1/hlh-2/hlh-16/lim-4/lin-14/ngn-1/nhr-2/nhr-48/pal-1/sea-1/tbx-34/unc-3/zag-1/mdt-8/nfx-1/dmd-6/egrh-1/efl-3/ztf-15/nfya-1/zip-10/sta-1/aptf-2/sox-4/crh-2/bcl-11/ceh-49/zfh-2/ceh-45/dve-1
MF	GO:0000981	DNA-binding transcription factor activity, RNA polymerase II-specific	43	1.92372e-05	aha-1/ceh-21/ceh-27/ceh-34/ceh-39/ceh-40/ces-2/crh-1/daf-5/daf-8/egl-18/egl-46/fkh-3/fkh-4/hbl-1/hlh-2/hlh-16/lim-4/ngn-1/nhr-2/nhr-48/pal-1/sea-1/tbx-34/unc-3/zag-1/nfx-1/dmd-6/egrh-1/efl-3/ztf-15/nfya-1/sta-1/aptf-2/sox-4/elf-1/crh-2/ceh-49/ztf-1/ast-1/zfh-2/ceh-45/dve-1
MF	GO:0003690	double-stranded DNA binding	48	1.94432e-05	aha-1/atf-2/ceh-21/ceh-27/ceh-34/ceh-39/ceh-40/ces-2/crh-1/daf-5/daf-8/egl-18/egl-46/fkh-3/fkh-4/hbl-1/hil-2/him-14/hlh-2/hlh-16/lim-4/lin-14/ngn-1/nhr-2/nhr-48/pal-1/sea-1/tbx-34/unc-3/zag-1/mdt-8/nfx-1/dmd-6/egrh-1/efl-3/ztf-15/nfya-1/zip-10/sta-1/aptf-2/C06A5.3/sox-4/crh-2/bcl-11/ceh-49/zfh-2/ceh-45/dve-1
MF	GO:1990837	sequence-specific double-stranded DNA binding	45	2.71914e-05	aha-1/atf-2/ceh-21/ceh-27/ceh-34/ceh-39/ceh-40/ces-2/crh-1/daf-5/daf-8/egl-18/egl-46/fkh-3/fkh-4/hbl-1/hlh-2/hlh-16/lim-4/lin-14/ngn-1/nhr-2/nhr-48/pal-1/sea-1/tbx-34/unc-3/zag-1/mdt-8/nfx-1/dmd-6/egrh-1/efl-3/ztf-15/nfya-1/zip-10/sta-1/aptf-2/sox-4/crh-2/bcl-11/ceh-49/zfh-2/ceh-45/dve-1
MF	GO:0000978	RNA polymerase II cis-regulatory region sequence-specific DNA binding	35	0.000130561	aha-1/ceh-21/ceh-27/ceh-34/ceh-39/ceh-40/ces-2/crh-1/daf-5/daf-8/egl-18/egl-46/fkh-3/fkh-4/hlh-2/hlh-16/ngn-1/nhr-2/nhr-48/sea-1/tbx-34/unc-3/zag-1/mdt-8/dmd-6/egrh-1/efl-3/nfya-1/sta-1/sox-4/crh-2/bcl-11/ceh-49/zfh-2/dve-1
MF	GO:0000987	cis-regulatory region sequence-specific DNA binding	35	0.000175581	aha-1/ceh-21/ceh-27/ceh-34/ceh-39/ceh-40/ces-2/crh-1/daf-5/daf-8/egl-18/egl-46/fkh-3/fkh-4/hlh-2/hlh-16/ngn-1/nhr-2/nhr-48/sea-1/tbx-34/unc-3/zag-1/mdt-8/dmd-6/egrh-1/efl-3/nfya-1/sta-1/sox-4/crh-2/bcl-11/ceh-49/zfh-2/dve-1
MF	GO:0005338	nucleotide-sugar transmembrane transporter activity	5	0.0150354	nstp-10/nstp-1/hut-1/nstp-5/ugtp-1

## Sheet: Module analysis results
Module	SVE	neg.log10(p-value)	Phenomenon	Top.Perturb.GEO.ID	Top.Perturb.Descr.	Top.Perturb.SVE	Hemi.module	GO.BP	GO.BP.Descr.	GO.MF	GO.MF.Descr.	GO.CC	GO.CC.Descr
wt flight vs. wt ground:
169	-0.101957	142.644	HIF-1-dependent genes	GSE42192	Fed with Lactobacillus rhamnosus vs. OP50	0.55	a	GO:0007060	male meiosis chromosome segregation	GO:0004721	phosphoprotein phosphatase activity	GO:0005856	cytoskeleton
169	-0.101957	142.644	HIF-1-dependent genes	GSE42192	Fed with Lactobacillus rhamnosus vs. OP50	0.55	a	GO:0018105	peptidyl-serine phosphorylation	GO:0004674	protein serine/threonine kinase activity	GO:0031143	pseudopodium
169	-0.101957	142.644	HIF-1-dependent genes	GSE42192	Fed with Lactobacillus rhamnosus vs. OP50	0.55	b	GO:0035915	pore formation in membrane of other organism	GO:0102148	N-acetyl-beta-D-galactosaminidase activity	GO:0005861	troponin complex
169	-0.101957	142.644	HIF-1-dependent genes	GSE42192	Fed with Lactobacillus rhamnosus vs. OP50	0.55	b	GO:0009405	pathogenesis	GO:0004563	beta-N-acetylhexosaminidase activity	GO:0046930	pore complex
185	-0.0791754	112.389		GSE23528	Light-dark entrained vs. non-entrained	-0.19	a	GO:1904491	protein localization to ciliary transition zone	GO:0000981	DNA-binding transcription factor activity, RNA polymerase II-specific	GO:0035869	ciliary transition zone
185	-0.0791754	112.389		GSE23528	Light-dark entrained vs. non-entrained	-0.19	a	GO:1905515	non-motile cilium assembly	GO:0005509	calcium ion binding	GO:0005930	axoneme
185	-0.0791754	112.389		GSE23528	Light-dark entrained vs. non-entrained	-0.19	b	GO:0043413	macromolecule glycosylation	GO:0042329	structural constituent of collagen and cuticulin-based cuticle	GO:0060102	collagen and cuticulin-based cuticle extracellular matrix
185	-0.0791754	112.389		GSE23528	Light-dark entrained vs. non-entrained	-0.19	b	GO:0042338	cuticle development involved in collagen and cuticulin-based cuticle molting cycle	GO:0042302	structural constituent of cuticle	GO:0005581	collagen trimer
151	0.0733605	107.957	Molting	GSE47778	daf-2 vs. daf-2; daf-16 L1 under UV stress	-0.47	a	GO:0018996	molting cycle, collagen and cuticulin-based cuticle	GO:0004867	serine-type endopeptidase inhibitor activity	GO:0005788	endoplasmic reticulum lumen
151	0.0733605	107.957	Molting	GSE47778	daf-2 vs. daf-2; daf-16 L1 under UV stress	-0.47	a	GO:0042338	cuticle development involved in collagen and cuticulin-based cuticle molting cycle	GO:0042329	structural constituent of collagen and cuticulin-based cuticle	GO:0005576	extracellular region
151	0.0733605	107.957	Molting	GSE47778	daf-2 vs. daf-2; daf-16 L1 under UV stress	-0.47	b	GO:0019442	tryptophan catabolic process to acetyl-CoA	GO:0004833	tryptophan 2,3-dioxygenase activity	GO:0098733	hemidesmosome associated protein complex
151	0.0733605	107.957	Molting	GSE47778	daf-2 vs. daf-2; daf-16 L1 under UV stress	-0.47	b	GO:0008283	cell proliferation	GO:0004181	metallocarboxypeptidase activity	GO:0005615	extracellular space
47	0.0490686	68.6045	Mito UPR (ATFS-1-regulated genes)	GSE9967	gas-1 vs. N2	0.43	a	GO:0045087	innate immune response	GO:0008194	UDP-glycosyltransferase activity	GO:0005739	mitochondrion
47	0.0490686	68.6045	Mito UPR (ATFS-1-regulated genes)	GSE9967	gas-1 vs. N2	0.43	a	GO:0055114	oxidation-reduction process	GO:0016491	oxidoreductase activity	GO:0043231	intracellular membrane-bounded organelle
47	0.0490686	68.6045	Mito UPR (ATFS-1-regulated genes)	GSE9967	gas-1 vs. N2	0.43	b	GO:0006082	organic acid metabolic process	GO:0008395	steroid hydroxylase activity	GO:0005764	lysosome
47	0.0490686	68.6045	Mito UPR (ATFS-1-regulated genes)	GSE9967	gas-1 vs. N2	0.43	b	GO:0009410	response to xenobiotic stimulus	GO:0005506	iron ion binding	GO:0043231	intracellular membrane-bounded organelle
61	0.0402937	55.0425		GSE12298	fenamiphos vs. untreated	0.09	a	GO:0050832	defense response to fungus	GO:0005112	Notch binding	GO:0005576	extracellular region
61	0.0402937	55.0425		GSE12298	fenamiphos vs. untreated	0.09	a	GO:0098542	defense response to other organism	GO:0004222	metalloendopeptidase activity	GO:0005615	extracellular space
61	0.0402937	55.0425		GSE12298	fenamiphos vs. untreated	0.09	b	GO:0045087	innate immune response	GO:0050660	flavin adenine dinucleotide binding	GO:0031090	organelle membrane
61	0.0402937	55.0425		GSE12298	fenamiphos vs. untreated	0.09	b	GO:1902600	proton transmembrane transport	GO:0015252	proton channel activity	GO:0044841	gut granule membrane
77	0.0363833	56.3587		GSE28856	4 hr vs. 0 hr after shifting from 17C to 23C	0.33	a	GO:0015886	heme transport	GO:0015232	heme transporter activity	GO:0043231	intracellular membrane-bounded organelle
77	0.0363833	56.3587		GSE28856	4 hr vs. 0 hr after shifting from 17C to 23C	0.33	a	GO:0006044	N-acetylglucosamine metabolic process	GO:0004705	JUN kinase activity	GO:0005958	DNA-dependent protein kinase-DNA ligase 4 complex
77	0.0363833	56.3587		GSE28856	4 hr vs. 0 hr after shifting from 17C to 23C	0.33	b	GO:0055114	oxidation-reduction process	GO:0008194	UDP-glycosyltransferase activity	GO:0031260	pseudopodium membrane
77	0.0363833	56.3587		GSE28856	4 hr vs. 0 hr after shifting from 17C to 23C	0.33	b	GO:0045087	innate immune response	GO:0005506	iron ion binding	GO:0043231	intracellular membrane-bounded organelle
118	0.0331821	53.2685	Xenobiotic response / glutathiones	GSE42592	acrylamide treated vs. untreated	0.72	a	GO:0006749	glutathione metabolic process	GO:0004364	glutathione transferase activity	GO:0043231	intracellular membrane-bounded organelle
118	0.0331821	53.2685	Xenobiotic response / glutathiones	GSE42592	acrylamide treated vs. untreated	0.72	a	GO:0055114	oxidation-reduction process	GO:0016491	oxidoreductase activity	GO:0005575	cellular_component
118	0.0331821	53.2685	Xenobiotic response / glutathiones	GSE42592	acrylamide treated vs. untreated	0.72	b	GO:0006082	organic acid metabolic process	GO:0004497	monooxygenase activity	GO:0005811	lipid droplet
118	0.0331821	53.2685	Xenobiotic response / glutathiones	GSE42592	acrylamide treated vs. untreated	0.72	b	GO:0055114	oxidation-reduction process	GO:0016705	oxidoreductase activity, acting on paired donors, with incorporation or reduction of molecular oxygen	GO:0043231	intracellular membrane-bounded organelle
65	-0.0300807	37.5079	Response to heat and hypoxia (HSPs)	GSE47778	daf-16 vs. N2 L1	-0.18	a	GO:0008340	determination of adult lifespan	GO:0003700	DNA-binding transcription factor activity	GO:0005634	nucleus
65	-0.0300807	37.5079	Response to heat and hypoxia (HSPs)	GSE47778	daf-16 vs. N2 L1	-0.18	a	GO:0006355	regulation of transcription, DNA-templated	GO:0043565	sequence-specific DNA binding	GO:0000407	phagophore assembly site
65	-0.0300807	37.5079	Response to heat and hypoxia (HSPs)	GSE47778	daf-16 vs. N2 L1	-0.18	b	GO:0007030	Golgi organization	GO:0005542	folic acid binding	GO:0019008	molybdopterin synthase complex
65	-0.0300807	37.5079	Response to heat and hypoxia (HSPs)	GSE47778	daf-16 vs. N2 L1	-0.18	b	GO:0048213	Golgi vesicle prefusion complex stabilization	GO:0016892	endoribonuclease activity, producing 3'-phosphomonoesters	GO:0016442	RISC complex
117	0.0271213	46.9268		GSE21376	let-418(RNAi) vs. control L1	0.27	a	GO:0036499	PERK-mediated unfolded protein response	GO:0004046	aminoacylase activity	GO:0005834	heterotrimeric G-protein complex
117	0.0271213	46.9268		GSE21376	let-418(RNAi) vs. control L1	0.27	a	GO:0061817	endoplasmic reticulum-plasma membrane tethering	GO:0016812	hydrolase activity, acting on carbon-nitrogen (but not peptide) bonds, in cyclic amides	GO:0016327	apicolateral plasma membrane
117	0.0271213	46.9268		GSE21376	let-418(RNAi) vs. control L1	0.27	b	GO:0055114	oxidation-reduction process	GO:0005506	iron ion binding	GO:0005892	acetylcholine-gated channel complex
117	0.0271213	46.9268		GSE21376	let-418(RNAi) vs. control L1	0.27	b	GO:0035264	multicellular organism growth	GO:0016705	oxidoreductase activity, acting on paired donors, with incorporation or reduction of molecular oxygen	GO:0005832	chaperonin-containing T-complex
192	0.0249526	28.7911		GSE42592	acrylamide treated vs. untreated	-0.07	a	GO:0006355	regulation of transcription, DNA-templated	GO:0008270	zinc ion binding	GO:0043235	receptor complex
192	0.0249526	28.7911		GSE42592	acrylamide treated vs. untreated	-0.07	a	GO:0015910	peroxisomal long-chain fatty acid import	GO:0043565	sequence-specific DNA binding	GO:0019005	SCF ubiquitin ligase complex
192	0.0249526	28.7911		GSE42592	acrylamide treated vs. untreated	-0.07	b	GO:0045943	positive regulation of transcription by RNA polymerase I	GO:0004386	helicase activity	GO:0005730	nucleolus
192	0.0249526	28.7911		GSE42592	acrylamide treated vs. untreated	-0.07	b	GO:0042157	lipoprotein metabolic process	GO:0008967	phosphoglycolate phosphatase activity	GO:0005576	extracellular region
29	0.0248912	42.5985		GSE43952	pcca-1 vs. N2 fed Comamonas	-0.05	a	GO:0055085	transmembrane transport	GO:0016705	oxidoreductase activity, acting on paired donors, with incorporation or reduction of molecular oxygen	GO:0016021	integral component of membrane
29	0.0248912	42.5985		GSE43952	pcca-1 vs. N2 fed Comamonas	-0.05	a	GO:0006516	glycoprotein catabolic process	GO:0022857	transmembrane transporter activity	GO:0043231	intracellular membrane-bounded organelle
29	0.0248912	42.5985		GSE43952	pcca-1 vs. N2 fed Comamonas	-0.05	b	GO:0097501	stress response to metal ion	GO:0004778	succinyl-CoA hydrolase activity	GO:0016014	dystrobrevin complex
29	0.0248912	42.5985		GSE43952	pcca-1 vs. N2 fed Comamonas	-0.05	b	GO:0045087	innate immune response	GO:0016289	CoA hydrolase activity	GO:0044840	gut granule
160	0.0246494	43.2133		GSE38997	EtBr treated 24 h vs 4 hr	0.05	a	GO:0055085	transmembrane transport	GO:0015020	glucuronosyltransferase activity	GO:0043231	intracellular membrane-bounded organelle
160	0.0246494	43.2133		GSE38997	EtBr treated 24 h vs 4 hr	0.05	a	GO:0006857	oligopeptide transport	GO:0004497	monooxygenase activity	GO:0005764	lysosome
160	0.0246494	43.2133		GSE38997	EtBr treated 24 h vs 4 hr	0.05	b	GO:0045087	innate immune response	GO:0005385	zinc ion transmembrane transporter activity	GO:0043231	intracellular membrane-bounded organelle
160	0.0246494	43.2133		GSE38997	EtBr treated 24 h vs 4 hr	0.05	b	GO:0050830	defense response to Gram-positive bacterium	GO:0020037	heme binding	GO:0044840	gut granule
14	0.0223857	34.8845		none	none	none	a	GO:0014070	response to organic cyclic compound	GO:0008237	metallopeptidase activity	GO:0098733	hemidesmosome associated protein complex
14	0.0223857	34.8845		none	none	none	a	GO:0030198	extracellular matrix organization	GO:0042302	structural constituent of cuticle	GO:0005615	extracellular space
14	0.0223857	34.8845		none	none	none	b	GO:0006811	ion transport	GO:0042302	structural constituent of cuticle	GO:0005892	acetylcholine-gated channel complex
14	0.0223857	34.8845		none	none	none	b	GO:2000117	negative regulation of cysteine-type endopeptidase activity	GO:0005384	manganese ion transmembrane transporter activity	GO:0031090	organelle membrane
195	-0.0214433	26.749		GSE38997	UVC treated vs. control	0.05	a	GO:0055114	oxidation-reduction process	GO:0005506	iron ion binding	GO:0043231	intracellular membrane-bounded organelle
195	-0.0214433	26.749		GSE38997	UVC treated vs. control	0.05	a	GO:0006082	organic acid metabolic process	GO:0008395	steroid hydroxylase activity	GO:0005746	mitochondrial respiratory chain
195	-0.0214433	26.749		GSE38997	UVC treated vs. control	0.05	b	GO:0055114	oxidation-reduction process	GO:0030246	carbohydrate binding	GO:0005576	extracellular region
195	-0.0214433	26.749		GSE38997	UVC treated vs. control	0.05	b	GO:0010780	meiotic DNA double-strand break formation involved in reciprocal meiotic recombination	GO:0020037	heme binding	GO:0005615	extracellular space
180	0.020478	27.8263	Oxidative stress response	GSE9301	oxidative stress vs. control	0.44	a	GO:0045087	innate immune response	GO:0004812	aminoacyl-tRNA ligase activity	GO:0043231	intracellular membrane-bounded organelle
180	0.020478	27.8263	Oxidative stress response	GSE9301	oxidative stress vs. control	0.44	a	GO:0006418	tRNA aminoacylation for protein translation	GO:0008194	UDP-glycosyltransferase activity	GO:0017101	aminoacyl-tRNA synthetase multienzyme complex
180	0.020478	27.8263	Oxidative stress response	GSE9301	oxidative stress vs. control	0.44	b	GO:0055114	oxidation-reduction process	GO:0016491	oxidoreductase activity	GO:0045121	membrane raft
180	0.020478	27.8263	Oxidative stress response	GSE9301	oxidative stress vs. control	0.44	b	GO:0008611	ether lipid biosynthetic process	GO:0004658	propionyl-CoA carboxylase activity	GO:0005778	peroxisomal membrane
18	0.0191225	25.6421		GSE54024	nuo-6 vs. isp-1; ced-4	0.1	a	GO:0007218	neuropeptide signaling pathway	GO:0005179	hormone activity	GO:0005576	extracellular region
18	0.0191225	25.6421		GSE54024	nuo-6 vs. isp-1; ced-4	0.1	a	GO:1905905	pharyngeal gland morphogenesis	GO:0071855	neuropeptide receptor binding	GO:0005615	extracellular space
18	0.0191225	25.6421		GSE54024	nuo-6 vs. isp-1; ced-4	0.1	b	GO:0030207	chondroitin sulfate catabolic process	GO:0004415	hyalurononglucosaminidase activity	GO:0044798	nuclear transcription factor complex
18	0.0191225	25.6421		GSE54024	nuo-6 vs. isp-1; ced-4	0.1	b	GO:0048620	post-embryonic hindgut morphogenesis	GO:0015929	hexosaminidase activity	GO:0071944	cell periphery
184	0.0185051	27.2445		GSE41056	rde-1 vs. N2	0.2	a	GO:0050830	defense response to Gram-positive bacterium	GO:0030246	carbohydrate binding	GO:0035657	eRF1 methyltransferase complex
184	0.0185051	27.2445		GSE41056	rde-1 vs. N2	0.2	a	GO:0009410	response to xenobiotic stimulus	GO:0008061	chitin binding	GO:0031224	intrinsic component of membrane
184	0.0185051	27.2445		GSE41056	rde-1 vs. N2	0.2	b	GO:0045087	innate immune response	GO:0004185	serine-type carboxypeptidase activity	GO:0045121	membrane raft
184	0.0185051	27.2445		GSE41056	rde-1 vs. N2	0.2	b	GO:0010332	response to gamma radiation	GO:0004180	carboxypeptidase activity	GO:0031466	Cul5-RING ubiquitin ligase complex
161	0.0182416	26.4542		GSE15527	sma-6 vs. dbl-1	-0.13	a	GO:0055085	transmembrane transport	GO:0022857	transmembrane transporter activity	GO:0016021	integral component of membrane
161	0.0182416	26.4542		GSE15527	sma-6 vs. dbl-1	-0.13	a	GO:0055114	oxidation-reduction process	GO:0016491	oxidoreductase activity	GO:0016020	membrane
161	0.0182416	26.4542		GSE15527	sma-6 vs. dbl-1	-0.13	b	GO:0045087	innate immune response	GO:0003796	lysozyme activity	GO:0046930	pore complex
161	0.0182416	26.4542		GSE15527	sma-6 vs. dbl-1	-0.13	b	GO:0019835	cytolysis	GO:0070513	death domain binding	GO:0043231	intracellular membrane-bounded organelle
64	0.0153398	28.7396	Xenobiotic response / response to cadmium	GSE42592	cadmium treated vs. untreated	0.62	a	GO:0036498	IRE1-mediated unfolded protein response	GO:0004497	monooxygenase activity	GO:0005764	lysosome
64	0.0153398	28.7396	Xenobiotic response / response to cadmium	GSE42592	cadmium treated vs. untreated	0.62	a	GO:0045087	innate immune response	GO:0008194	UDP-glycosyltransferase activity	GO:0043231	intracellular membrane-bounded organelle
64	0.0153398	28.7396	Xenobiotic response / response to cadmium	GSE42592	cadmium treated vs. untreated	0.62	b	GO:0006749	glutathione metabolic process	GO:0004364	glutathione transferase activity	GO:0005777	peroxisome
64	0.0153398	28.7396	Xenobiotic response / response to cadmium	GSE42592	cadmium treated vs. untreated	0.62	b	GO:0009443	pyridoxal 5'-phosphate salvage	GO:0016740	transferase activity	GO:0031224	intrinsic component of membrane
101	0.0150548	25.5513		GSE37266	immunostimulatory compound RPW-24 vs. control	0.36	a	GO:0006082	organic acid metabolic process	GO:0004497	monooxygenase activity	GO:0043231	intracellular membrane-bounded organelle
101	0.0150548	25.5513		GSE37266	immunostimulatory compound RPW-24 vs. control	0.36	a	GO:0042738	exogenous drug catabolic process	GO:0016705	oxidoreductase activity, acting on paired donors, with incorporation or reduction of molecular oxygen	GO:0012505	endomembrane system
101	0.0150548	25.5513		GSE37266	immunostimulatory compound RPW-24 vs. control	0.36	b	GO:0035336	long-chain fatty-acyl-CoA metabolic process	GO:0080019	fatty-acyl-CoA reductase (alcohol-forming) activity	GO:0046930	pore complex
101	0.0150548	25.5513		GSE37266	immunostimulatory compound RPW-24 vs. control	0.36	b	GO:0009405	pathogenesis	GO:0102965	alcohol-forming fatty acyl-CoA reductase activity	GO:0016235	aggresome
187	-0.0140493	26.2911	GLD-1 targets	GSE21591	mRNAs co-IPed with GLD-1	0.65	a	GO:0007049	cell cycle	GO:0019899	enzyme binding	GO:0005737	cytoplasm
187	-0.0140493	26.2911	GLD-1 targets	GSE21591	mRNAs co-IPed with GLD-1	0.65	a	GO:0009792	embryo development ending in birth or egg hatching	GO:0005515	protein binding	GO:0005634	nucleus
187	-0.0140493	26.2911	GLD-1 targets	GSE21591	mRNAs co-IPed with GLD-1	0.65	b	GO:0006123	mitochondrial electron transport, cytochrome c to oxygen	GO:0004129	cytochrome-c oxidase activity	GO:0005832	chaperonin-containing T-complex
187	-0.0140493	26.2911	GLD-1 targets	GSE21591	mRNAs co-IPed with GLD-1	0.65	b	GO:0006414	translational elongation	GO:0003746	translation elongation factor activity	GO:0005751	mitochondrial respiratory chain complex IV
158	0.0135909	21.8187		GSE38997	EtBr treated vs. unctreated	0.27	a	GO:0006082	organic acid metabolic process	GO:0008395	steroid hydroxylase activity	GO:0043231	intracellular membrane-bounded organelle
158	0.0135909	21.8187		GSE38997	EtBr treated vs. unctreated	0.27	a	GO:0042738	exogenous drug catabolic process	GO:0016712	oxidoreductase activity, acting on paired donors, with incorporation or reduction of molecular oxygen, reduced flavin or flavoprotein as one donor, and incorporation of one atom of oxygen	GO:0031906	late endosome lumen
158	0.0135909	21.8187		GSE38997	EtBr treated vs. unctreated	0.27	b	GO:0006082	organic acid metabolic process	GO:0016705	oxidoreductase activity, acting on paired donors, with incorporation or reduction of molecular oxygen	GO:0031143	pseudopodium
158	0.0135909	21.8187		GSE38997	EtBr treated vs. unctreated	0.27	b	GO:0042738	exogenous drug catabolic process	GO:0004497	monooxygenase activity	GO:0043231	intracellular membrane-bounded organelle
85	0.0127943	23.2531		GSE51691	day 8 hermaphrodites with vs. without males	0.06	a	GO:0035725	sodium ion transmembrane transport	GO:0008061	chitin binding	GO:0016021	integral component of membrane
85	0.0127943	23.2531		GSE51691	day 8 hermaphrodites with vs. without males	0.06	a	GO:0071927	octopamine signaling pathway	GO:0102751	UDP-alpha-D-glucose:glucosyl-glycogenin alpha-D-glucosyltransferase activity	GO:0016020	membrane
85	0.0127943	23.2531		GSE51691	day 8 hermaphrodites with vs. without males	0.06	b	GO:0071456	cellular response to hypoxia	GO:0030246	carbohydrate binding	GO:0034663	endoplasmic reticulum chaperone complex
85	0.0127943	23.2531		GSE51691	day 8 hermaphrodites with vs. without males	0.06	b	GO:1903298	negative regulation of hypoxia-induced intrinsic apoptotic signaling pathway	GO:0008117	sphinganine-1-phosphate aldolase activity	GO:0005783	endoplasmic reticulum
202	0.0100664	14.3012		GSE27677	Fasted for 36 h vs. fed	0.18	a	GO:0030042	actin filament depolymerization	GO:0043565	sequence-specific DNA binding	GO:0030016	myofibril
202	0.0100664	14.3012		GSE27677	Fasted for 36 h vs. fed	0.18	a	GO:0030837	negative regulation of actin filament polymerization	GO:0031490	chromatin DNA binding	GO:0016528	sarcoplasm
202	0.0100664	14.3012		GSE27677	Fasted for 36 h vs. fed	0.18	b	GO:0006357	regulation of transcription by RNA polymerase II	GO:0000257	nitrilase activity	GO:0005667	transcription factor complex
202	0.0100664	14.3012		GSE27677	Fasted for 36 h vs. fed	0.18	b	GO:0002949	tRNA threonylcarbamoyladenosine modification	GO:0001223	transcription coactivator binding	GO:0000408	EKC/KEOPS complex
42	0.0093434	17.3619		GSE2180	143 vs. 0 min after 4-cell embryo	0.09	a	GO:0006357	regulation of transcription by RNA polymerase II	GO:0003677	DNA binding	GO:0005634	nucleus
42	0.0093434	17.3619		GSE2180	143 vs. 0 min after 4-cell embryo	0.09	a	GO:0045944	positive regulation of transcription by RNA polymerase II	GO:0000981	DNA-binding transcription factor activity, RNA polymerase II-specific	GO:0031462	Cul2-RING ubiquitin ligase complex
42	0.0093434	17.3619		GSE2180	143 vs. 0 min after 4-cell embryo	0.09	b	GO:0008652	cellular amino acid biosynthetic process	GO:0016491	oxidoreductase activity	GO:0005575	cellular_component
42	0.0093434	17.3619		GSE2180	143 vs. 0 min after 4-cell embryo	0.09	b	GO:0009056	catabolic process	GO:0009922	fatty acid elongase activity	GO:0030176	integral component of endoplasmic reticulum membrane
7	-0.00878591	13.8692		GSE21784	15 day-old vs. 6 day-old adults	0.08	a	GO:0018105	peptidyl-serine phosphorylation	GO:0004674	protein serine/threonine kinase activity	GO:0016021	integral component of membrane
7	-0.00878591	13.8692		GSE21784	15 day-old vs. 6 day-old adults	0.08	a	GO:0017121	phospholipid scrambling	GO:0015075	ion transmembrane transporter activity	GO:0016020	membrane
7	-0.00878591	13.8692		GSE21784	15 day-old vs. 6 day-old adults	0.08	b	GO:0006516	glycoprotein catabolic process	GO:0071949	FAD binding	GO:0030175	filopodium
7	-0.00878591	13.8692		GSE21784	15 day-old vs. 6 day-old adults	0.08	b	GO:0006515	protein quality control for misfolded or incompletely synthesized proteins	GO:0000224	peptide-N4-(N-acetyl-beta-glucosaminyl)asparagine amidase activity	GO:0031234	extrinsic component of cytoplasmic side of plasma membrane
200	0.00834996	13.5618	Response to pathogenic bacteria	GSE50513	Fed P. aeruginosa PA14 vs. E. coli OP50	0.51	a	GO:0045087	innate immune response	GO:0030246	carbohydrate binding	GO:0045121	membrane raft
200	0.00834996	13.5618	Response to pathogenic bacteria	GSE50513	Fed P. aeruginosa PA14 vs. E. coli OP50	0.51	a	GO:0050829	defense response to Gram-negative bacterium	GO:0000981	DNA-binding transcription factor activity, RNA polymerase II-specific	GO:0016235	aggresome
200	0.00834996	13.5618	Response to pathogenic bacteria	GSE50513	Fed P. aeruginosa PA14 vs. E. coli OP50	0.51	b	GO:0055114	oxidation-reduction process	GO:0016491	oxidoreductase activity	GO:0005764	lysosome
200	0.00834996	13.5618	Response to pathogenic bacteria	GSE50513	Fed P. aeruginosa PA14 vs. E. coli OP50	0.51	b	GO:0050830	defense response to Gram-positive bacterium	GO:0016787	hydrolase activity	GO:0046930	pore complex
176	-0.0081534	15.4858		GSE35360	humic acid vs. untreated	0.2	a	GO:0055114	oxidation-reduction process	GO:0016491	oxidoreductase activity	GO:0005777	peroxisome
176	-0.0081534	15.4858		GSE35360	humic acid vs. untreated	0.2	a	GO:0098542	defense response to other organism	GO:0016788	hydrolase activity, acting on ester bonds	GO:0005764	lysosome
176	-0.0081534	15.4858		GSE35360	humic acid vs. untreated	0.2	b	GO:0055085	transmembrane transport	GO:0008194	UDP-glycosyltransferase activity	GO:0043231	intracellular membrane-bounded organelle
176	-0.0081534	15.4858		GSE35360	humic acid vs. untreated	0.2	b	GO:0009437	carnitine metabolic process	GO:0016758	transferase activity, transferring hexosyl groups	GO:0005811	lipid droplet
140	0.0078068	14.2934	Muscle contraction / Acetylcholinesterase activity	GSE41366	dichlorvos treated vs. untreated	0.38	a	GO:0060298	positive regulation of sarcomere organization	GO:0051015	actin filament binding	GO:0031430	M band
140	0.0078068	14.2934	Muscle contraction / Acetylcholinesterase activity	GSE41366	dichlorvos treated vs. untreated	0.38	a	GO:0007229	integrin-mediated signaling pathway	GO:0003779	actin binding	GO:0055120	striated muscle dense body
140	0.0078068	14.2934	Muscle contraction / Acetylcholinesterase activity	GSE41366	dichlorvos treated vs. untreated	0.38	b	GO:0006629	lipid metabolic process	GO:0016787	hydrolase activity	GO:0055120	striated muscle dense body
140	0.0078068	14.2934	Muscle contraction / Acetylcholinesterase activity	GSE41366	dichlorvos treated vs. untreated	0.38	b	GO:0016042	lipid catabolic process	GO:0003837	beta-ureidopropionase activity	GO:0005576	extracellular region
12	0.0075769	10.6619		GSE39012	arsenic-treated vs. untreated	-0.21	a	GO:0006164	purine nucleotide biosynthetic process	GO:0000287	magnesium ion binding	GO:0002189	ribose phosphate diphosphokinase complex
12	0.0075769	10.6619		GSE39012	arsenic-treated vs. untreated	-0.21	a	GO:0006189	'de novo' IMP biosynthetic process	GO:0003993	acid phosphatase activity	GO:0005737	cytoplasm
12	0.0075769	10.6619		GSE39012	arsenic-treated vs. untreated	-0.21	b	GO:0034620	cellular response to unfolded protein	GO:0051082	unfolded protein binding	GO:0017109	glutamate-cysteine ligase complex
12	0.0075769	10.6619		GSE39012	arsenic-treated vs. untreated	-0.21	b	GO:0034605	cellular response to heat	GO:0042623	ATPase activity, coupled	GO:0034098	VCP-NPL4-UFD1 AAA ATPase complex
88	-0.00747265	13.0653	Proteasome	GSE2180	pie-1; pal-1 143 min vs. 0 min after 4-cell embryo	-0.33	a	GO:0010498	proteasomal protein catabolic process	GO:0004298	threonine-type endopeptidase activity	GO:0000502	proteasome complex
88	-0.00747265	13.0653	Proteasome	GSE2180	pie-1; pal-1 143 min vs. 0 min after 4-cell embryo	-0.33	a	GO:0010499	proteasomal ubiquitin-independent protein catabolic process	GO:0004175	endopeptidase activity	GO:0005839	proteasome core complex
88	-0.00747265	13.0653	Proteasome	GSE2180	pie-1; pal-1 143 min vs. 0 min after 4-cell embryo	-0.33	b	GO:0030242	autophagy of peroxisome	GO:0005515	protein binding	GO:0005737	cytoplasm
88	-0.00747265	13.0653	Proteasome	GSE2180	pie-1; pal-1 143 min vs. 0 min after 4-cell embryo	-0.33	b	GO:0000045	autophagosome assembly	GO:0008143	poly(A) binding	GO:0005844	polysome
51	-0.00736747	11.9085	Ribosome biogenesis	GSE11055	Fed L1 vs. starved L1	0.28	a	GO:0006364	rRNA processing	GO:0003723	RNA binding	GO:0005730	nucleolus
51	-0.00736747	11.9085	Ribosome biogenesis	GSE11055	Fed L1 vs. starved L1	0.28	a	GO:0042254	ribosome biogenesis	GO:0003735	structural constituent of ribosome	GO:0032040	small-subunit processome
51	-0.00736747	11.9085	Ribosome biogenesis	GSE11055	Fed L1 vs. starved L1	0.28	b	GO:0097352	autophagosome maturation	GO:0004512	inositol-3-phosphate synthase activity	GO:0000421	autophagosome membrane
51	-0.00736747	11.9085	Ribosome biogenesis	GSE11055	Fed L1 vs. starved L1	0.28	b	GO:0006995	cellular response to nitrogen starvation	GO:0031625	ubiquitin protein ligase binding	GO:0005776	autophagosome
32	0.00733576	11.6492	Response to foreign RNA	GSE41056	rde-1 infected vs. uninfected with with Orsay virus	0.34	a	GO:0036498	IRE1-mediated unfolded protein response	GO:0033149	FFAT motif binding	GO:0019008	molybdopterin synthase complex
32	0.00733576	11.6492	Response to foreign RNA	GSE41056	rde-1 infected vs. uninfected with with Orsay virus	0.34	a	GO:0031146	SCF-dependent proteasomal ubiquitin-dependent protein catabolic process	GO:0051082	unfolded protein binding	GO:0031380	nuclear RNA-directed RNA polymerase complex
32	0.00733576	11.6492	Response to foreign RNA	GSE41056	rde-1 infected vs. uninfected with with Orsay virus	0.34	b	GO:0055114	oxidation-reduction process	GO:0016491	oxidoreductase activity	GO:0043231	intracellular membrane-bounded organelle
32	0.00733576	11.6492	Response to foreign RNA	GSE41056	rde-1 infected vs. uninfected with with Orsay virus	0.34	b	GO:0030497	fatty acid elongation	GO:0016705	oxidoreductase activity, acting on paired donors, with incorporation or reduction of molecular oxygen	GO:0005783	endoplasmic reticulum
38	-0.00700996	12.2852	GLP-1-dependent genes	GSE30505	glp-1 vs. N2 L3	-0.36	a	GO:0007129	synapsis	GO:0003676	nucleic acid binding	GO:0000795	synaptonemal complex
38	-0.00700996	12.2852	GLP-1-dependent genes	GSE30505	glp-1 vs. N2 L3	-0.36	a	GO:0006417	regulation of translation	GO:0003723	RNA binding	GO:0043186	P granule
38	-0.00700996	12.2852	GLP-1-dependent genes	GSE30505	glp-1 vs. N2 L3	-0.36	b	GO:1901407	regulation of phosphorylation of RNA polymerase II C-terminal domain	GO:0097027	ubiquitin-protein transferase activator activity	GO:0000839	Hrd1p ubiquitin ligase ERAD-L complex
38	-0.00700996	12.2852	GLP-1-dependent genes	GSE30505	glp-1 vs. N2 L3	-0.36	b	GO:0032786	positive regulation of DNA-templated transcription, elongation	GO:0019239	deaminase activity	GO:0008024	cyclin/CDK positive transcription elongation factor complex
175	-0.00691906	9.81074	Molting	GSE46291	L3 lethargus vs. active L3	0.37	a	GO:0018996	molting cycle, collagen and cuticulin-based cuticle	GO:0042302	structural constituent of cuticle	GO:0005576	extracellular region
175	-0.00691906	9.81074	Molting	GSE46291	L3 lethargus vs. active L3	0.37	a	GO:0006508	proteolysis	GO:0008237	metallopeptidase activity	GO:0005615	extracellular space
175	-0.00691906	9.81074	Molting	GSE46291	L3 lethargus vs. active L3	0.37	b	GO:0006547	histidine metabolic process	GO:0003785	actin monomer binding	GO:0097730	non-motile cilium
175	-0.00691906	9.81074	Molting	GSE46291	L3 lethargus vs. active L3	0.37	b	GO:0035317	imaginal disc-derived wing hair organization	GO:0016153	urocanate hydratase activity	GO:0071683	sensory dendrite
72	0.00671862	12.4166		none	none	none	a	GO:0050830	defense response to Gram-positive bacterium	GO:0015252	proton channel activity	GO:0031906	late endosome lumen
72	0.00671862	12.4166		none	none	none	a	GO:1902600	proton transmembrane transport	GO:0030246	carbohydrate binding	GO:0005887	integral component of plasma membrane
72	0.00671862	12.4166		none	none	none	b	GO:0006629	lipid metabolic process	GO:0005506	iron ion binding	GO:0043231	intracellular membrane-bounded organelle
72	0.00671862	12.4166		none	none	none	b	GO:0045087	innate immune response	GO:0008395	steroid hydroxylase activity	GO:0070847	core mediator complex
115	0.00653033	10.6957		none	none	none	a	GO:0035721	intraciliary retrograde transport	GO:0001888	glucuronyl-galactosyl-proteoglycan 4-alpha-N-acetylglucosaminyltransferase activity	GO:0030991	intraciliary transport particle A
115	0.00653033	10.6957		none	none	none	a	GO:0009269	response to desiccation	GO:0015199	amino-acid betaine transmembrane transporter activity	GO:0005780	extrinsic component of intraperoxisomal membrane
115	0.00653033	10.6957		none	none	none	b	GO:0015837	amine transport	GO:0016747	transferase activity, transferring acyl groups other than amino-acyl groups	GO:0012505	endomembrane system
115	0.00653033	10.6957		none	none	none	b	GO:0015874	norepinephrine transport	GO:0004057	arginyltransferase activity	GO:0030673	axolemma
172	0.00638446	10.1257		none	none	none	a	GO:0007517	muscle organ development	GO:0015020	glucuronosyltransferase activity	GO:0031476	myosin VI complex
172	0.00638446	10.1257		none	none	none	a	GO:0032774	RNA biosynthetic process	GO:0008237	metallopeptidase activity	GO:0016459	myosin complex
172	0.00638446	10.1257		none	none	none	b	GO:0046328	regulation of JNK cascade	GO:0003714	transcription corepressor activity	GO:0030686	90S preribosome
172	0.00638446	10.1257		none	none	none	b	GO:1901098	positive regulation of autophagosome maturation	GO:0016312	inositol bisphosphate phosphatase activity	GO:0016580	Sin3 complex
133	0.00594383	8.26716		GSE9897	mev-1 vs. N2	0.12	a	GO:0006515	protein quality control for misfolded or incompletely synthesized proteins	GO:0000224	peptide-N4-(N-acetyl-beta-glucosaminyl)asparagine amidase activity	GO:0016324	apical plasma membrane
133	0.00594383	8.26716		GSE9897	mev-1 vs. N2	0.12	a	GO:0006516	glycoprotein catabolic process	GO:0001760	aminocarboxymuconate-semialdehyde decarboxylase activity	GO:0098592	cytoplasmic side of apical plasma membrane
133	0.00594383	8.26716		GSE9897	mev-1 vs. N2	0.12	b	GO:0005998	xylulose catabolic process	GO:0005347	ATP transmembrane transporter activity	GO:0099523	presynaptic cytosol
133	0.00594383	8.26716		GSE9897	mev-1 vs. N2	0.12	b	GO:0042732	D-xylose metabolic process	GO:0008903	hydroxypyruvate isomerase activity	GO:0032584	growth cone membrane
68	0.0053658	10.628		GSE41366	26 h vs. 20h dichlorvos treatment	0.1	a	GO:0006629	lipid metabolic process	GO:0003796	lysozyme activity	GO:0005777	peroxisome
68	0.0053658	10.628		GSE41366	26 h vs. 20h dichlorvos treatment	0.1	a	GO:0050830	defense response to Gram-positive bacterium	GO:0030246	carbohydrate binding	GO:0005764	lysosome
68	0.0053658	10.628		GSE41366	26 h vs. 20h dichlorvos treatment	0.1	b	GO:0019346	transsulfuration	GO:0016846	carbon-sulfur lyase activity	GO:0005887	integral component of plasma membrane
68	0.0053658	10.628		GSE41366	26 h vs. 20h dichlorvos treatment	0.1	b	GO:0006520	cellular amino acid metabolic process	GO:0004046	aminoacylase activity	GO:0005615	extracellular space
142	0.00521691	10.8807		none	none	none	a	GO:0006749	glutathione metabolic process	GO:0004364	glutathione transferase activity	GO:0099572	postsynaptic specialization
142	0.00521691	10.8807		none	none	none	a	GO:0006843	mitochondrial citrate transmembrane transport	GO:0008482	sulfite oxidase activity	GO:0099634	postsynaptic specialization membrane
142	0.00521691	10.8807		none	none	none	b	GO:1900038	negative regulation of cellular response to hypoxia	GO:0004499	N,N-dimethylaniline monooxygenase activity	GO:0005789	endoplasmic reticulum membrane
142	0.00521691	10.8807		none	none	none	b	GO:0030968	endoplasmic reticulum unfolded protein response	GO:0050661	NADP binding	GO:0031090	organelle membrane
50	0.00510667	7.26389		none	none	none	a	GO:0006516	glycoprotein catabolic process	GO:0001888	glucuronyl-galactosyl-proteoglycan 4-alpha-N-acetylglucosaminyltransferase activity	GO:0031463	Cul3-RING ubiquitin ligase complex
50	0.00510667	7.26389		none	none	none	a	GO:0006515	protein quality control for misfolded or incompletely synthesized proteins	GO:0000224	peptide-N4-(N-acetyl-beta-glucosaminyl)asparagine amidase activity	GO:0016012	sarcoglycan complex
50	0.00510667	7.26389		none	none	none	b	GO:0050832	defense response to fungus	GO:0004061	arylformamidase activity	GO:1902636	kinociliary basal body
50	0.00510667	7.26389		none	none	none	b	GO:0007165	signal transduction	GO:0005025	transforming growth factor beta receptor activity, type I	GO:0031528	microvillus membrane
15	0.00466636	9.06263	Response to heat	GSE23528	Warm-cold entrained 14 hr vs 2 hr	0.25	a	GO:0019547	arginine catabolic process to ornithine	GO:0004335	galactokinase activity	GO:0031463	Cul3-RING ubiquitin ligase complex
15	0.00466636	9.06263	Response to heat	GSE23528	Warm-cold entrained 14 hr vs 2 hr	0.25	a	GO:0009408	response to heat	GO:0016810	hydrolase activity, acting on carbon-nitrogen (but not peptide) bonds	GO:0016323	basolateral plasma membrane
15	0.00466636	9.06263	Response to heat	GSE23528	Warm-cold entrained 14 hr vs 2 hr	0.25	b	GO:0006082	organic acid metabolic process	GO:0004497	monooxygenase activity	GO:0005780	extrinsic component of intraperoxisomal membrane
15	0.00466636	9.06263	Response to heat	GSE23528	Warm-cold entrained 14 hr vs 2 hr	0.25	b	GO:0055114	oxidation-reduction process	GO:0003729	mRNA binding	GO:0043231	intracellular membrane-bounded organelle
122	0.00388936	6.81554		GSE23528	Warm-cold entrained vs. non-entrained	0.07	a	GO:0055085	transmembrane transport	GO:0008194	UDP-glycosyltransferase activity	GO:0016021	integral component of membrane
122	0.00388936	6.81554		GSE23528	Warm-cold entrained vs. non-entrained	0.07	a	GO:0042908	xenobiotic transport	GO:0016758	transferase activity, transferring hexosyl groups	GO:0016020	membrane
122	0.00388936	6.81554		GSE23528	Warm-cold entrained vs. non-entrained	0.07	b	GO:0019835	cytolysis	GO:0016798	hydrolase activity, acting on glycosyl bonds	GO:0005764	lysosome
122	0.00388936	6.81554		GSE23528	Warm-cold entrained vs. non-entrained	0.07	b	GO:0042742	defense response to bacterium	GO:0003796	lysozyme activity	GO:0031906	late endosome lumen
93	0.00386113	7.30226		GSE38997	DNA damage (UVC + EtBr) vs. control	0.17	a	GO:0042254	ribosome biogenesis	GO:0004812	aminoacyl-tRNA ligase activity	GO:0005730	nucleolus
93	0.00386113	7.30226		GSE38997	DNA damage (UVC + EtBr) vs. control	0.17	a	GO:0042273	ribosomal large subunit biogenesis	GO:0000166	nucleotide binding	GO:0030688	preribosome, small subunit precursor
93	0.00386113	7.30226		GSE38997	DNA damage (UVC + EtBr) vs. control	0.17	b	GO:0006631	fatty acid metabolic process	GO:0047617	acyl-CoA hydrolase activity	GO:0005783	endoplasmic reticulum
93	0.00386113	7.30226		GSE38997	DNA damage (UVC + EtBr) vs. control	0.17	b	GO:0055114	oxidation-reduction process	GO:0016491	oxidoreductase activity	GO:0005789	endoplasmic reticulum membrane
100	0.00380302	6.71076	Response to fasting and bacteria (hydrolases)	GSE9682	Fasted vs. fed	-0.59	a	GO:0050830	defense response to Gram-positive bacterium	GO:0030246	carbohydrate binding	GO:0045121	membrane raft
100	0.00380302	6.71076	Response to fasting and bacteria (hydrolases)	GSE9682	Fasted vs. fed	-0.59	a	GO:0045087	innate immune response	GO:0016787	hydrolase activity	GO:0005764	lysosome
100	0.00380302	6.71076	Response to fasting and bacteria (hydrolases)	GSE9682	Fasted vs. fed	-0.59	b	GO:0003333	amino acid transmembrane transport	GO:0015171	amino acid transmembrane transporter activity	GO:0031224	intrinsic component of membrane
100	0.00380302	6.71076	Response to fasting and bacteria (hydrolases)	GSE9682	Fasted vs. fed	-0.59	b	GO:0035725	sodium ion transmembrane transport	GO:0016971	flavin-linked sulfhydryl oxidase activity	GO:0019005	SCF ubiquitin ligase complex
26	0.00328626	6.77117		none	none	none	a	GO:0030951	establishment or maintenance of microtubule cytoskeleton polarity	GO:0004336	galactosylceramidase activity	GO:0030992	intraciliary transport particle B
26	0.00328626	6.77117		none	none	none	a	GO:0006517	protein deglycosylation	GO:0005220	inositol 1,4,5-trisphosphate-sensitive calcium-release channel activity	GO:0097025	MPP7-DLG1-LIN7 complex
26	0.00328626	6.77117		none	none	none	b	GO:0010038	response to metal ion	GO:0004451	isocitrate lyase activity	GO:0010494	cytoplasmic stress granule
26	0.00328626	6.77117		none	none	none	b	GO:0072488	ammonium transmembrane transport	GO:0004474	malate synthase activity	GO:0035657	eRF1 methyltransferase complex
108	-0.00325399	5.38621		GSE54513	OMA-1 IP vs. input in a sperm-deficient strain	0.4	a	GO:0045893	positive regulation of transcription, DNA-templated	GO:0003677	DNA binding	GO:0005634	nucleus
108	-0.00325399	5.38621		GSE54513	OMA-1 IP vs. input in a sperm-deficient strain	0.4	a	GO:0070986	left/right axis specification	GO:0005515	protein binding	GO:0005789	endoplasmic reticulum membrane
108	-0.00325399	5.38621		GSE54513	OMA-1 IP vs. input in a sperm-deficient strain	0.4	b	GO:0036498	IRE1-mediated unfolded protein response	GO:0003723	RNA binding	GO:0000502	proteasome complex
108	-0.00325399	5.38621		GSE54513	OMA-1 IP vs. input in a sperm-deficient strain	0.4	b	GO:0000184	nuclear-transcribed mRNA catabolic process, nonsense-mediated decay	GO:0000166	nucleotide binding	GO:0005737	cytoplasm
40	0.00323783	6.22562		GSE11055	24 hrs after hatching in presence vs. absence of food	-0.07	a	GO:0006811	ion transport	GO:0005216	ion channel activity	GO:0005887	integral component of plasma membrane
40	0.00323783	6.22562		GSE11055	24 hrs after hatching in presence vs. absence of food	-0.07	a	GO:0007638	mechanosensory behavior	GO:0005267	potassium channel activity	GO:0043005	neuron projection
40	0.00323783	6.22562		GSE11055	24 hrs after hatching in presence vs. absence of food	-0.07	b	GO:0007411	axon guidance	GO:0000981	DNA-binding transcription factor activity, RNA polymerase II-specific	GO:0043235	receptor complex
40	0.00323783	6.22562		GSE11055	24 hrs after hatching in presence vs. absence of food	-0.07	b	GO:0007218	neuropeptide signaling pathway	GO:0004867	serine-type endopeptidase inhibitor activity	GO:0043005	neuron projection
178	0.00295132	5.03215	Muscle contraction genes	GSE9682	rheb-1 RNAi vs. control	0.14	a	GO:0010951	negative regulation of endopeptidase activity	GO:0051015	actin filament binding	GO:0005604	basement membrane
178	0.00295132	5.03215	Muscle contraction genes	GSE9682	rheb-1 RNAi vs. control	0.14	a	GO:0006936	muscle contraction	GO:0003779	actin binding	GO:0005615	extracellular space
178	0.00295132	5.03215	Muscle contraction genes	GSE9682	rheb-1 RNAi vs. control	0.14	b	GO:0009062	fatty acid catabolic process	GO:0047617	acyl-CoA hydrolase activity	GO:0005782	peroxisomal matrix
178	0.00295132	5.03215	Muscle contraction genes	GSE9682	rheb-1 RNAi vs. control	0.14	b	GO:0006637	acyl-CoA metabolic process	GO:0016705	oxidoreductase activity, acting on paired donors, with incorporation or reduction of molecular oxygen	GO:0030688	preribosome, small subunit precursor
179	-0.00277564	5.27598		GSE9897	mev-1 vs. control	-0.36	a	GO:0019835	cytolysis	GO:0016757	transferase activity, transferring glycosyl groups	GO:0031012	extracellular matrix
179	-0.00277564	5.27598		GSE9897	mev-1 vs. control	-0.36	a	GO:0050830	defense response to Gram-positive bacterium	GO:0042302	structural constituent of cuticle	GO:0005581	collagen trimer
179	-0.00277564	5.27598		GSE9897	mev-1 vs. control	-0.36	b	GO:0046487	glyoxylate metabolic process	GO:0008903	hydroxypyruvate isomerase activity	GO:0005849	mRNA cleavage factor complex
179	-0.00277564	5.27598		GSE9897	mev-1 vs. control	-0.36	b	GO:0007292	female gamete generation	GO:1905502	acetyl-CoA binding	GO:0044841	gut granule membrane
83	-0.00254841	4.27725		GSE11055	L1 larvae vs. embryo	0.26	a	GO:0055114	oxidation-reduction process	GO:0008194	UDP-glycosyltransferase activity	GO:0043231	intracellular membrane-bounded organelle
83	-0.00254841	4.27725		GSE11055	L1 larvae vs. embryo	0.26	a	GO:0006081	cellular aldehyde metabolic process	GO:0016491	oxidoreductase activity	GO:0005615	extracellular space
83	-0.00254841	4.27725		GSE11055	L1 larvae vs. embryo	0.26	b	GO:0006561	proline biosynthetic process	GO:0005112	Notch binding	GO:0005615	extracellular space
83	-0.00254841	4.27725		GSE11055	L1 larvae vs. embryo	0.26	b	GO:0055129	L-proline biosynthetic process	GO:0004349	glutamate 5-kinase activity	GO:0005783	endoplasmic reticulum
103	0.0025327	4.39341	Activity of SKN-1 in embryos / oxidation-reduction	GSE2180	pie-1 vs. mex-3; skn-1 122 min. after 4-cell embryo (high vs. low skn-1 activity)	0.63	a	GO:0055114	oxidation-reduction process	GO:0003824	catalytic activity	GO:0005777	peroxisome
103	0.0025327	4.39341	Activity of SKN-1 in embryos / oxidation-reduction	GSE2180	pie-1 vs. mex-3; skn-1 122 min. after 4-cell embryo (high vs. low skn-1 activity)	0.63	a	GO:0016558	protein import into peroxisome matrix	GO:0016491	oxidoreductase activity	GO:0043231	intracellular membrane-bounded organelle
103	0.0025327	4.39341	Activity of SKN-1 in embryos / oxidation-reduction	GSE2180	pie-1 vs. mex-3; skn-1 122 min. after 4-cell embryo (high vs. low skn-1 activity)	0.63	b	GO:0055114	oxidation-reduction process	GO:0016491	oxidoreductase activity	GO:0005623	cell
103	0.0025327	4.39341	Activity of SKN-1 in embryos / oxidation-reduction	GSE2180	pie-1 vs. mex-3; skn-1 122 min. after 4-cell embryo (high vs. low skn-1 activity)	0.63	b	GO:0010172	embryonic body morphogenesis	GO:0000977	RNA polymerase II regulatory region sequence-specific DNA binding	GO:0005747	mitochondrial respiratory chain complex I
1	-0.00247751	4.13393		none	none	none	a	GO:0006355	regulation of transcription, DNA-templated	GO:0003700	DNA-binding transcription factor activity	GO:0005776	autophagosome
1	-0.00247751	4.13393		none	none	none	a	GO:0019430	removal of superoxide radicals	GO:0046872	metal ion binding	GO:0099523	presynaptic cytosol
1	-0.00247751	4.13393		none	none	none	b	GO:0007617	mating behavior	GO:0000224	peptide-N4-(N-acetyl-beta-glucosaminyl)asparagine amidase activity	GO:0031090	organelle membrane
1	-0.00247751	4.13393		none	none	none	b	GO:0006515	protein quality control for misfolded or incompletely synthesized proteins	GO:0008887	glycerate kinase activity	GO:0005903	brush border
149	-0.0024682	5.30222	Response to fasting	GSE27677	Fasted vs. fed	0.36	a	GO:0006082	organic acid metabolic process	GO:0004497	monooxygenase activity	GO:0043231	intracellular membrane-bounded organelle
149	-0.0024682	5.30222	Response to fasting	GSE27677	Fasted vs. fed	0.36	a	GO:0042738	exogenous drug catabolic process	GO:0008194	UDP-glycosyltransferase activity	GO:0016021	integral component of membrane
149	-0.0024682	5.30222	Response to fasting	GSE27677	Fasted vs. fed	0.36	b	GO:0055085	transmembrane transport	GO:0030170	pyridoxal phosphate binding	GO:0016324	apical plasma membrane
149	-0.0024682	5.30222	Response to fasting	GSE27677	Fasted vs. fed	0.36	b	GO:0051453	regulation of intracellular pH	GO:0003824	catalytic activity	GO:0005960	glycine cleavage complex
203	0.00244214	4.61965		GSE9665	230 min vs. 186 min embryo	0.73	a	GO:0007275	multicellular organism development	GO:0003700	DNA-binding transcription factor activity	GO:0005604	basement membrane
203	0.00244214	4.61965		GSE9665	230 min vs. 186 min embryo	0.73	a	GO:0006559	L-phenylalanine catabolic process	GO:0033613	activating transcription factor binding	GO:0005886	plasma membrane
203	0.00244214	4.61965		GSE9665	230 min vs. 186 min embryo	0.73	b	GO:0006520	cellular amino acid metabolic process	GO:0004046	aminoacylase activity	GO:0005737	cytoplasm
203	0.00244214	4.61965		GSE9665	230 min vs. 186 min embryo	0.73	b	GO:0008078	mesodermal cell migration	GO:0004368	glycerol-3-phosphate dehydrogenase (quinone) activity	GO:0009331	glycerol-3-phosphate dehydrogenase complex
55	-0.00243359	4.50099		GSE41056	Wild isolate JU1580 vs. N2	0.57	a	GO:1990169	stress response to copper ion	GO:0052689	carboxylic ester hydrolase activity	GO:0005671	Ada2/Gcn5/Ada3 transcription activator complex
55	-0.00243359	4.50099		GSE41056	Wild isolate JU1580 vs. N2	0.57	a	GO:0006657	CDP-choline pathway	GO:0004103	choline kinase activity	GO:0030015	CCR4-NOT core complex
55	-0.00243359	4.50099		GSE41056	Wild isolate JU1580 vs. N2	0.57	b	GO:0006082	organic acid metabolic process	GO:0016712	oxidoreductase activity, acting on paired donors, with incorporation or reduction of molecular oxygen, reduced flavin or flavoprotein as one donor, and incorporation of one atom of oxygen	GO:0000111	nucleotide-excision repair factor 2 complex
55	-0.00243359	4.50099		GSE41056	Wild isolate JU1580 vs. N2	0.57	b	GO:0045087	innate immune response	GO:0008395	steroid hydroxylase activity	GO:0043231	intracellular membrane-bounded organelle
90	0.00227888	3.95686		none	none	none	a	GO:0040015	negative regulation of multicellular organism growth	GO:0009918	sterol delta7 reductase activity	GO:0045252	oxoglutarate dehydrogenase complex
90	0.00227888	3.95686		none	none	none	a	GO:0006535	cysteine biosynthetic process from serine	GO:0004124	cysteine synthase activity	GO:0031260	pseudopodium membrane
90	0.00227888	3.95686		none	none	none	b	GO:0001732	formation of cytoplasmic translation initiation complex	GO:0020037	heme binding	GO:0016282	eukaryotic 43S preinitiation complex
90	0.00227888	3.95686		none	none	none	b	GO:0002183	cytoplasmic translational initiation	GO:0016705	oxidoreductase activity, acting on paired donors, with incorporation or reduction of molecular oxygen	GO:0033290	eukaryotic 48S preinitiation complex
43	0.00220327	3.40036		GSE27677	Fasted for 2 days vs. fed	0.07	a	GO:0050830	defense response to Gram-positive bacterium	GO:0030246	carbohydrate binding	GO:0043231	intracellular membrane-bounded organelle
43	0.00220327	3.40036		GSE27677	Fasted for 2 days vs. fed	0.07	a	GO:0045087	innate immune response	GO:0015252	proton channel activity	GO:0031906	late endosome lumen
43	0.00220327	3.40036		GSE27677	Fasted for 2 days vs. fed	0.07	b	GO:0045087	innate immune response	GO:0004364	glutathione transferase activity	GO:0005882	intermediate filament
43	0.00220327	3.40036		GSE27677	Fasted for 2 days vs. fed	0.07	b	GO:0006749	glutathione metabolic process	GO:0016298	lipase activity	GO:0005811	lipid droplet
6	-0.00207049	4.9009		GSE18132	oga-1 vs. N2	-0.08	a	GO:0007165	signal transduction	GO:0019825	oxygen binding	GO:0016020	membrane
6	-0.00207049	4.9009		GSE18132	oga-1 vs. N2	-0.08	a	GO:0007186	G protein-coupled receptor signaling pathway	GO:0004930	G protein-coupled receptor activity	GO:0016021	integral component of membrane
6	-0.00207049	4.9009		GSE18132	oga-1 vs. N2	-0.08	b	GO:0006570	tyrosine metabolic process	GO:0004411	homogentisate 1,2-dioxygenase activity	GO:0043073	germ cell nucleus
6	-0.00207049	4.9009		GSE18132	oga-1 vs. N2	-0.08	b	GO:0097190	apoptotic signaling pathway	GO:0097199	cysteine-type endopeptidase activity involved in apoptotic signaling pathway	GO:0097730	non-motile cilium
3	-0.00205398	4.30964		none	none	none	a	GO:0045087	innate immune response	GO:0030246	carbohydrate binding	GO:0005844	polysome
3	-0.00205398	4.30964		none	none	none	a	GO:0050830	defense response to Gram-positive bacterium	GO:0003796	lysozyme activity	GO:0009925	basal plasma membrane
3	-0.00205398	4.30964		none	none	none	b	GO:0055114	oxidation-reduction process	GO:0016491	oxidoreductase activity	GO:0043231	intracellular membrane-bounded organelle
3	-0.00205398	4.30964		none	none	none	b	GO:0006749	glutathione metabolic process	GO:0016705	oxidoreductase activity, acting on paired donors, with incorporation or reduction of molecular oxygen	GO:0005764	lysosome
80	-0.00201874	3.38356		GSE42192	Fed with Lactobacillus rhamnosus vs. OP50	0.07	a	GO:0019216	regulation of lipid metabolic process	GO:0046872	metal ion binding	GO:0005737	cytoplasm
80	-0.00201874	3.38356		GSE42192	Fed with Lactobacillus rhamnosus vs. OP50	0.07	a	GO:0006370	7-methylguanosine mRNA capping	GO:0005515	protein binding	GO:0005634	nucleus
80	-0.00201874	3.38356		GSE42192	Fed with Lactobacillus rhamnosus vs. OP50	0.07	b	GO:0006874	cellular calcium ion homeostasis	GO:0008934	inositol monophosphate 1-phosphatase activity	GO:0005739	mitochondrion
80	-0.00201874	3.38356		GSE42192	Fed with Lactobacillus rhamnosus vs. OP50	0.07	b	GO:0046854	phosphatidylinositol phosphorylation	GO:0015367	oxoglutarate:malate antiporter activity	GO:0000139	Golgi membrane
10	0.0019344	3.40344	Response to osmotic stress	GSE19310	osm-7 vs. N2	0.16	a	GO:0006116	NADH oxidation	GO:0030170	pyridoxal phosphate binding	GO:0031090	organelle membrane
10	0.0019344	3.40344	Response to osmotic stress	GSE19310	osm-7 vs. N2	0.16	a	GO:0055085	transmembrane transport	GO:0016798	hydrolase activity, acting on glycosyl bonds	GO:0009331	glycerol-3-phosphate dehydrogenase complex
10	0.0019344	3.40344	Response to osmotic stress	GSE19310	osm-7 vs. N2	0.16	b	GO:0006833	water transport	GO:0015144	carbohydrate transmembrane transporter activity	GO:0005960	glycine cleavage complex
10	0.0019344	3.40344	Response to osmotic stress	GSE19310	osm-7 vs. N2	0.16	b	GO:0034219	carbohydrate transmembrane transport	GO:0015250	water channel activity	GO:0031417	NatC complex
137	-0.00191507	3.81594		none	none	none	a	GO:0045087	innate immune response	GO:0030246	carbohydrate binding	GO:0043231	intracellular membrane-bounded organelle
137	-0.00191507	3.81594		none	none	none	a	GO:0050830	defense response to Gram-positive bacterium	GO:0004497	monooxygenase activity	GO:0005782	peroxisomal matrix
137	-0.00191507	3.81594		none	none	none	b	GO:0055114	oxidation-reduction process	GO:0016491	oxidoreductase activity	GO:0043231	intracellular membrane-bounded organelle
137	-0.00191507	3.81594		none	none	none	b	GO:0006665	sphingolipid metabolic process	GO:0004348	glucosylceramidase activity	GO:0016235	aggresome
31	-0.00180242	3.31307		GSE48347	smo-1 RNAi vs. E.V. embryos	0.19	a	GO:0007613	memory	GO:0005347	ATP transmembrane transporter activity	GO:0032991	protein-containing complex
31	-0.00180242	3.31307		GSE48347	smo-1 RNAi vs. E.V. embryos	0.19	a	GO:0023052	signaling	GO:0008446	GDP-mannose 4,6-dehydratase activity	GO:0061803	posterior cell cortex
31	-0.00180242	3.31307		GSE48347	smo-1 RNAi vs. E.V. embryos	0.19	b	GO:0006657	CDP-choline pathway	GO:0004103	choline kinase activity	GO:0036038	MKS complex
31	-0.00180242	3.31307		GSE48347	smo-1 RNAi vs. E.V. embryos	0.19	b	GO:0008654	phospholipid biosynthetic process	GO:0001156	TFIIIC-class transcription factor complex binding	GO:0000126	transcription factor TFIIIB complex
186	0.00175505	3.45258		GSE41366	dichlorvos treated vs. untreated	-0.34	a	GO:0048026	positive regulation of mRNA splicing, via spliceosome	GO:0004197	cysteine-type endopeptidase activity	GO:1904115	axon cytoplasm
186	0.00175505	3.45258		GSE41366	dichlorvos treated vs. untreated	-0.34	a	GO:1905516	positive regulation of fertilization	GO:0042302	structural constituent of cuticle	GO:0005581	collagen trimer
186	0.00175505	3.45258		GSE41366	dichlorvos treated vs. untreated	-0.34	b	GO:0006362	transcription elongation from RNA polymerase I promoter	GO:0005246	calcium channel regulator activity	GO:0005886	plasma membrane
186	0.00175505	3.45258		GSE41366	dichlorvos treated vs. untreated	-0.34	b	GO:0006666	3-keto-sphinganine metabolic process	GO:0003924	GTPase activity	GO:0000015	phosphopyruvate hydratase complex
162	0.00174185	3.53334		GSE15159	xpa-1 vs. N2	0.14	a	GO:0007186	G protein-coupled receptor signaling pathway	GO:0038022	G protein-coupled olfactory receptor activity	GO:0016021	integral component of membrane
162	0.00174185	3.53334		GSE15159	xpa-1 vs. N2	0.14	a	GO:0050911	detection of chemical stimulus involved in sensory perception of smell	GO:0008528	G protein-coupled peptide receptor activity	GO:0016020	membrane
162	0.00174185	3.53334		GSE15159	xpa-1 vs. N2	0.14	b	GO:0007368	determination of left/right symmetry	GO:0042302	structural constituent of cuticle	GO:0005813	centrosome
162	0.00174185	3.53334		GSE15159	xpa-1 vs. N2	0.14	b	GO:0003388	neuron development involved in amphid sensory organ development	GO:0008420	RNA polymerase II CTD heptapeptide repeat phosphatase activity	GO:0005581	collagen trimer
11	0.00172062	2.97871		none	none	none	a	GO:0006896	Golgi to vacuole transport	GO:0004300	enoyl-CoA hydratase activity	GO:0005884	actin filament
11	0.00172062	2.97871		none	none	none	a	GO:0006623	protein targeting to vacuole	GO:0005516	calmodulin binding	GO:0098830	presynaptic endosome
11	0.00172062	2.97871		none	none	none	b	GO:0043053	dauer entry	GO:0008107	galactoside 2-alpha-L-fucosyltransferase activity	GO:0098894	extrinsic component of presynaptic endocytic zone membrane
11	0.00172062	2.97871		none	none	none	b	GO:0043413	macromolecule glycosylation	GO:0005229	intracellular calcium activated chloride channel activity	GO:0001726	ruffle
157	-0.00169291	2.99436		GSE38997	EtBr treated vs. unctreated	-0.09	a	GO:0006886	intracellular protein transport	GO:0005525	GTP binding	GO:0005789	endoplasmic reticulum membrane
157	-0.00169291	2.99436		GSE38997	EtBr treated vs. unctreated	-0.09	a	GO:0015031	protein transport	GO:0003924	GTPase activity	GO:0005783	endoplasmic reticulum
[truncated: 3,073 more rows]

## Sheet: IPA URA results
Upstream Regulator	Expr Log Ratio	Molecule Type	Predicted Activation State	Activation z-score	Flags	p-value of overlap	B-H corrected p-value	Target Molecules in Dataset	Mechanistic Network
[truncated: 197 more rows]
